# Supplementary material for: Bioinformatics Prediction of Polyketide Synthase Gene Clusters from Mycosphaerella fijiensis
Source: PLoS One. 2016 Jul 7;11(7):e0158471. doi: 10.1371/journal.pone.0158471 (PMC4936691; doi:10.1371/journal.pone.0158471)
Supplement: S4 Table — For each polyketide biosynthetic cluster with its neighboring genes in M. fijiensis, the table shows the description of the gene in Figs 3 and 12, the transcript name and protein ID for JGI, the accession number with a link to the relevant page on NCBI, the position of the gene on the scaffold with a link to the genome browser on JGI, and the gene annotations available through JGI (GO description, Interpro description, and KOG description). Blastp analysis was done for each gene using the non-redundant protein sequence database on NCBI, and the top ten hits are indicated with species where they are found, description of the gene, bitscore, E-value, percent sequence identity and similarity, and accession (with a link to the NCBI page). Domains identified by the Conserved Domain Database are also indicated, with their associated E-values. (XLS) [file pone.0158471.s005.xls]

## Sheet: Table legend
S4 Table. Blast hits for putative M. fijiensis polyketide biosynthetic cluster gene. For each polyketide biosynthetic cluster with its neighboring genes in M. fijiensis, the table shows the description of the gene in Figs 3 and 12, the transcript name and protein ID for JGI, the accession number with a link to the relevant page on NCBI, the position of the gene on the scaffold with a link to the …

## Sheet: PKS2-1 cluster
Description in Figures 3 and 10	Transcript Name	Protein ID	Accession	Location	GO Description	Interpro Description	KOG Description	Domains Identified	Species	Description	Max score	E-value	Percent Identity	Percent Similarity	Accession
Dehydrogenase	estExt_fgenesh1_kg.C_20417	210592	XP_007923903.1	scaffold_2:6449938-6452148	Molecular Function: catalytic activity; binding; oxidoreductase activity. Biological Process: electron transport; metabolism	NAD(P)-binding; NAD(P)-binding; Oxidoreductase, N-terminal; Oxidoreductase, C-terminal; Oxidoreductase, C-terminal; Oxidoreductase, C-terminal; NAD(P)-binding	Dimeric dihydrodiol dehydrogenase	Predicted dehyrogenase (E-value=2.04e-40); oxidoreductase family, NAD-binding Rossman fold (E-value=5.28e-28); inositol 2-dehydrogenase (E-value=1.62e-25); putative oxidoreductase (E-value=6.09e-11)	Zymoseptoria tritici	hypothetical protein	479	6e-165	0.68	0.81	XP_003848834.1
									Sphaerulina musiva	NAD binding Rossman fold oxidoreductase	459	1e-156	0.63	0.76	EMF11605.1
									Talaromyces cellulolyticus	NAD binding Rossman fold oxidoreductase family protein	427	1e-144	0.62	0.77	GAM33311.1
									Zymoseptoria brevis	NAD binding Rossman fold oxidoreductase like protein	427	2e-144	0.63	0.76	KJX97896.1
									Talaromyces marneffei	NAD binding Rossman fold oxidoreductase, putative	427	2e-144	0.61	0.74	XP_002148072.1
									Talaromyces verruculosus	hypothetical protein	425	2e-143	0.61	0.76	KUL88079.1
									Talaromyces stipitatus	NAD binding Rossman fold oxidoreductase, putative	421	6e-142	0.59	0.73	XP_002482305.1
									Aureobasidium melanogenum	NAD(P)-binding protein	416	5e-140	0.58	0.76	KEQ60862.1
									Penicillium brasilianum	hypothetical protein	415	9e-140	0.59	0.73	CEJ54343.1
									Aureobasidium pullulans	NAD(P)-binding protein	413	5e-139	0.6	0.74	KEQ85101.1
metalloendopeptidase	Mycfi1.e_gw1.2.476.1	30347	XP_007922377.1	scaffold_2:6452317-6454864	Molecular Function: metalloendopeptidase activity. Biological Process: proteolysis and peptidolysis	Peptidase M3A and M3B, thimet/oligopeptidase F; Peptidase M3A and M3B, thimet/oligopeptidase F	Metalloendopeptidase family - saccharolysin and thimet oliopeptidase	Peptidase M3 Thimet oligopeptidase (E-value=0e+00); Zn-dependent oligopeptidase (E-value=1.57e-114); Peptidase family M3 (E-value=7.40e-108); oligopeptidase A (E-value=3.33e-72); alpha-amylase (E-value=3.59e-04); oligoendopeptidase F (E-value=8.38e-03)	Sphaerulina musiva	zinc metallo proteinase	625	0	0.45	0.62	EMF16047.1
									Pseudocercospora fijiensis	hypothetical protein	581	0	0.43	0.6	XP_007928017.1
									Pseudocercospora fijiensis	hypothetical protein	546	2e-179	0.41	0.57	XP_007927067.1
									Dothistroma septosporum	hypothetical protein	496	1e-160	0.37	0.58	EME38477.1
									Sphaerulina musiva	metalloprotease	493	8e-159	0.38	0.56	EMF16131.1
									Baudoinia panamericana	hypothetical protein	487	4e-157	0.36	0.57	XP_007679610.1
									Sphaerulina musiva	thimet oligopeptidase	480	1e-154	0.36	0.57	EMF13873.1
									Aspergillus oryzae	metallopeptidase MepB	480	1e-154	0.38	0.57	XP_001817522.1
									Aspergillus parasiticus	Peptidase family M3	480	1e-154	0.38	0.57	KJK61847.1
									Verruconis gallopava	hypothetical protein	479	2e-154	0.38	0.57	KIW06006.1
ubiquitin-specific protease	estExt_Genemark.C_21236	206929	XP_007923904.1	scaffold_2:6455023-6459882	Molecular Function: ubiquitin thiolesterase activity. Biological Process: ubiquitin-dependent protein catabolism.	Peptidase C19, ubiquitin carboxyl-terminal hydrolase 2; Peptidase C19, ubiquitin carboxyl-terminal hydrolase 2	Ubiquitin carboxyl-terminal hydrolase	Ubiquitin carboxyl-terminal hydrolase(E-value=1.16e-29); Peptidase C19 (E-value=9.35e-22); Ubiquitin carboxyl-terminal hydrolase (E-value=1.17e-18); A subfamily of Peptidase C19 (E-value=7.51e-14); Uncharacterized Zn-finger protein, UBP-type (E-value=4.05e-08); Ubiquitin C-terminal hydrolase (E-value=3.86e-07)	Sphaerulina musiva	cysteine proteinase	170	3e-41	0.32	0.47	EMF15322.1
									Zymoseptoria brevis	hypothetical protein	159	2e-36	0.32	0.46	KJX98474.1
									Sphaerulina musiva	cysteine proteinase	139	7e-31	0.31	0.49	EMF15721.1
									Baudoinia panamericana	hypothetical protein	120	1e-24	0.29	0.45	XP_007676575.1
									Leptosphaeria maculans	hypothetical protein	103	1e-19	0.25	0.42	XP_003840363.1
									Sclerotinia borealis	hypothetical protein	95.9	1e-16	0.29	0.44	ESZ98630.1
									Dendroctonus ponderosae	hypothetical protein	87	4e-14	0.26	0.42	ENN75073.1
									Dendroctonus ponderosae	hypothetical protein	85.9	1e-13	0.26	0.42	ERL87849.1
									Melampsora larici-populina	ubiquitin-specific protease	85.5	3e-13	0.27	0.42	XP_007415792.1
									Sclerotinia sclerotiorum	hypothetical protein	82.4	2e-12	0.26	0.38	XP_001597661.1
Hypothetical	estExt_Genemark.C_21237	206930	XP_007923905.1	scaffold_2:6459124-6459598	None	None	None	None	No hits
Hypothetical	estExt_fgenesh1_kg.C_20418	210593	XP_007923906.1	scaffold_2:6461750-6462490	None	None	None	None	Dothistroma septosporum	hypothetical protein	92.4	2e-21	0.47	0.6	EME47159.1
									Zymoseptoria brevis	hypothetical protein	58.9	6e-09	0.44	0.54	KJX98475.1
									Zymoseptoria tritici	hypothetical protein	58.9	6e-09	0.4	0.51	XP_003855021.1
									Aureobasidium subglaciale	hypothetical protein	47	0.0001	0.45	0.54	XP_013339010.1
									Aureobasidium namibiae	hypothetical protein	45.8	0.0003	0.45	0.54	XP_013422958.1
									Aureobasidium pullulans	hypothetical protein	45.1	0.0005	0.42	0.54	KEQ85246.1
									Aureobasidium melanogenum	hypothetical protein	45.1	0.0005	0.43	0.52	KEQ57942.1
MFS sugar transporter	Mycfi1.e_gw1.2.576.1	29831	XP_007922354.1	scaffold_2:6462478-6464314	Molecular Function: sugar porter activity; transporter activity. Biological Process: carbohydrate transport; transport. Cellular Component: integral to membrane; membrane.	Sugar transporter; General substrate transporter; Major facilitator superfamily; Sugar transporter, conserved site; Sugar transporter; General substrate transporter; Major facilitator superfamily; Sugar transporter, conserved site; General substrate transporter; Major facilitator superfamily; Sugar transporter; Sugar transporter, conserved site	Predicted transporter (major facilitator superfamily)	MFS transporter, sugar porter (SP) family (E-value=7.52e-65); Sugar (and other) transporter (E-value=1.75e-64); Major Facilitator Superfamily (MFS) (E-value=1.76e-21); D-xylose transporter XylE (E-value=1.79e-17); Multidrug resistance protein (E-value=2.64e-12); MFS family permease (E-value=5.58e-05)	Sphaerulina musiva	general substrate transporter	863	0	0.83	0.9	EMF15323.1
									Bipolaris maydis	hypothetical protein	816	0	0.78	0.87	XP_014073110.1
									Stemphylium lycopsersici	glycoside hydrolase family 2 protein	815	0	0.78	0.89	KNG49212.1
									Parastagonospora nodorum	hypothetical protein	815	0	0.78	0.88	XP_001794107.1
									Zymoseptoria brevis	MFS lactose permease like protein	809	0	0.77	0.88	KJX98479.1
									Bipolaris zeicola	hypothetical protein	809	0	0.78	0.87	XP_007712834.1
									Zymoseptoria tritici	hypothetical protein	809	0	0.78	0.88	XP_003855471.1
									Bipolaris oryzae	hypothetical protein	808	0	0.78	0.87	XP_007688966.1
									Bipolaris victoriae	hypothetical protein	808	0	0.77	0.87	XP_014555717.1
									Bipolaris sorokiniana	hypothetical protein	801	0	0.76	0.87	XP_007702081.1
Beta-galactosidase	Mycfi1.e_gw1.2.10.1	29406	XP_007922332.1	scaffold_2:6469382-6472563	Molecular Function: carbohydrate binding; catalytic activity; hydrolase activity, hydrolyzing O-glycosyl compounds; beta-galactosidase activity. Biological Process: carbohydrate metabolism. Cellular Component: beta-galactosidase complex.	Glycoside hydrolase-type carbohydrate-binding; Glycoside hydrolase-type carbohydrate-binding; Glycoside hydrolase, family 2; Glycoside hydrolase family 2, immunoglobulin-like beta-sandwich; Glycoside hydrolase family 2, TIM barrel; Glycoside hydrolase family 2, carbohydrate-binding; Glycoside hydrolase, family 42, domain 5; Glycoside hydrolase, family 2; Glycoside hydrolase family 2, immunoglobul…	Beta-Glucuronidase GUSB (glycosylhydrolase superfamily 2)	cryptic beta-D-galactosidase subunit alpha (E-value=0e+00); Beta-galactosidase/beta-glucuronidase (E-value=7.42e-151); Glycosyl hydrolases family 2, TIM barrel domain (E-value=3.12e-107)	Zymoseptoria tritici	putative beta-galactosidase	1478	0	0.68	0.8	XP_003855022.1
									Sphaerulina musiva	glycoside hydrolase family 2 protein	1463	0	0.68	0.78	EMF15280.1
									Zymoseptoria brevis	beta-galactosidase like protein	1462	0	0.67	0.79	KJX98480.1
									Zymoseptoria tritici	hypothetical protein	1317	0	0.63	0.76	XP_003847546.1
									Baudoinia panamericana	glycoside hydrolase family 2 protein	1310	0	0.6	0.75	XP_007678766.1
									Zymoseptoria brevis	glycoside hydrolase family 2 protein	1204	0	0.58	0.71	KJX97305.1
									Eutypa lata	putative glycosyl hydrolase family 2 protein	1172	0	0.55	0.69	XP_007792121.1
									Leptosphaeria maculans	similar to cryptic beta-D-galactosidase	1170	0	0.55	0.71	XP_003840628.1
									Parastagonospora nodorum	intracellular beta-galactosidase BgaD	1167	0	0.55	0.71	DAA35013.1
									Pestalotiopsis fici	hypothetical protein	1166	0	0.55	0.7	XP_007828673.1
Hypothetical	Genemark.3443_g	172431	XP_007923907.1	scaffold_2:6472600-6473637	None	None	None	None	No hits
Hypothetical	Genemark.3444_g	172432	XP_007923908.1	scaffold_2:6473670-6475224	None	None	None	CHASE domain - This domain is found in the extracellular portion of receptor-like proteins - such as serine/threonine kinases and adenylyl cyclases ;Predicted to be a ligand binding domain. (E-value=5.83e-03)	Zymoseptoria tritici	hypothetical protein	161	1e-39	0.54	0.64	XP_003855023.1
									Zymoseptoria brevis	hypothetical protein	159	7e-39	0.53	0.64	KJX98467.1
									Diplodia seriata	putative 3-hydroxyisobutyrate dehydrogenase	122	9e-27	0.43	0.59	KKY24597.1
									Endocarpon pusillum	hypothetical protein	122	2e-26	0.48	0.67	XP_007801571.1
									Ustilaginoidea virens	hypothetical protein	120	1e-25	0.43	0.57	GAO18681.1
									Ustilaginoidea virens	3-hydroxyisobutyrate dehydrogenase	120	1e-25	0.43	0.57	KDB11005.1
									Phialocephala scopiformis	hypothetical protein	119	2e-25	0.51	0.62	KUJ09354.1
									Bipolaris victoriae	hypothetical protein	116	2e-24	0.46	0.63	XP_014561998.1
									Bipolaris zeicola	hypothetical protein	115	2e-24	0.46	0.63	XP_007716191.1
									Bipolaris sorokiniana	hypothetical protein	115	3e-24	0.44	0.62	XP_007704932.1
MFS transporter	estExt_Genewise1.C_22678	162355	XP_007923909.1	scaffold_2:6480879-6482582	Molecular Function: transporter activity. Biological Process: transport. Cellular Component: integral to membrane.	Major facilitator superfamily; Major facilitator superfamily; Major facilitator superfamily	Transporter (major facilitator superfamily)	drug resistance transporter, EmrB/QacA subfamily (E-value=2.31e-33); Major Facilitator Superfamily (E-value=3.43e-19)	Zymoseptoria brevis	MFS multidrug transporter like protein	517	2e-174	0.6	0.76	KJX93292.1
									Zymoseptoria tritici	putative major facilitator superfamily transporter	517	2e-174	0.6	0.76	XP_003851332.1
									Botrytis cinerea	similar to MFS multidrug transporter	375	6e-120	0.48	0.67	CCD56614.1
									Phialocephala scopiformis	MFS multidrug transporter-like protein	361	4e-114	0.47	0.66	KUJ13197.1
									Zymoseptoria tritici	putative major facilitator superfamily transporter	357	3e-113	0.45	0.65	XP_003849468.1
									Oidiodendron maius	hypothetical protein	353	8e-112	0.45	0.65	KIN08829.1
									Botrytis cinerea	putative major facilitator superfamily transporter	347	7e-109	0.46	0.65	EMR88935.1
									Botrytis cinerea	hypothetical protein	347	1e-106	0.46	0.65	XP_001557244.1
									Phialocephala scopiformis	MFS multidrug transporter-like protein	337	1e-104	0.44	0.65	KUJ13592.1
									Colletotrichum gloeosporioides	major facilitator superfamily transporter	335	3e-104	0.43	0.63	EQB43884.1
Zn(II)2Cys6 Transcription factor	Mycfi1.fgenesh1_pg.C_scaffold_2000327	77440	XP_007922783.1	scaffold_2:6484453-6485427	Molecular Function: transcription factor activity; zinc ion binding. Biological Process: regulation of transcription, DNA-dependent. Cellular Component: nucleus.	Fungal transcriptional regulatory protein, N-terminal; Fungal transcriptional regulatory protein, N-terminal; Fungal transcriptional regulatory protein, N-terminal; Fungal transcriptional regulatory protein, N-terminal	None	GAL4-like Zn(II)2Cys6 (or C6 zinc) binuclear cluster DNA-binding domain (E-value=8.55e-06)	Zymoseptoria brevis	hypothetical protein	85.1	1e-15	0.39	0.6	KJX93289.1
									Zymoseptoria tritici	hypothetical protein	85.1	3e-15	0.39	0.6	XP_003851994.1
									Phialocephala scopiformis	hypothetical protein	79.3	2e-13	0.65	0.81	KUJ13192.1
									Microsporum gypseum	hypothetical protein	69.3	1e-09	0.47	0.62	XP_003171293.1
									Penicillium solitum	Zn2-C6 fungal-type DNA-binding domain	63.5	9e-08	0.44	0.55	KJJ28388.1
									Rasamsonia emersonii	hypothetical protein	62	2e-07	0.51	0.63	XP_013329987.1
									Coccidioides posadasii str. Silveira	conserved hypothetical protein	60.1	1e-06	0.48	0.64	EFW19034.1
									Coccidioides immitis	hypothetical protein	60.1	1e-06	0.48	0.64	XP_001239140.1
									Verticillium alfalfae	predicted protein	59.3	2e-06	0.47	0.64	XP_003002636.1
									Aspergillus ruber	hypothetical protein	59.3	2e-06	0.57	0.67	EYE95316.1
PKS2-1	Mycfi1.e_gw1.2.2.1	29867	XP_007922357.1	scaffold_2:6486811-6493737	Molecular Function: catalytic activity; cofactor binding; binding. Biological Process: metabolism.	NAD(P)-binding; Thiolase-like; Malonyl-CoA ACP transacylase, ACP-binding; Phosphopantetheine-binding; NAD(P)-binding; Malonyl-CoA ACP transacylase, ACP-binding; NAD(P)-binding; Acyl transferase/acyl hydrolase/lysophospholipase; Thiolase-like; Malonyl-CoA ACP transacylase, ACP-binding	Animal-type fatty acid synthase and related proteins	Ketosynthase, Acyltransferase, Enoyl reductase, Ketoreductase, PP-binding	Zymoseptoria tritici	polyketide synthase	3128	0	0.73	0.83	XP_003852001.1
									Zymoseptoria brevis	polyketide synthase-like protein	3121	0	0.73	0.83	KJX93290.1
									Phialocephala scopiformis	ketoacyl-synt-domain-containing protein	2203	0	0.54	0.7	KUJ13194.1
									Phialocephala scopiformis	ketoacyl-synt-domain-containing protein	1333	0	0.37	0.55	KUJ06246.1
									Cyphellophora europaea	hypothetical protein	1190	0	0.49	0.66	XP_008712715.1
									Rhinocladiella mackenziei	hypothetical protein	1190	0	0.47	0.65	XP_013276565.1
									Valsa mali	Lovastatin diketide synthase LovF	1123	0	0.35	0.51	KUI73152.1
									Macrophomina phaseolina	Beta-ketoacyl synthase	1105	0	0.47	0.64	KG10393.1
									Aspergillus nidulans	polyketide synthase, putative	1097	0	0.48	0.65	CBF82304.1
									Aspergillus nidulans	hypothetical protein	1097	0	0.48	0.65	XP_682486.1
Hypothetical/possible hydrolase	e_gw1.2.2364.1	131969	XP_007923910.1	scaffold_2:6499961-6500946	None	None	None	Serine hydrolase (E-value=7.35e-13)	Zymoseptoria brevis	hypothetical protein	421	5e-144	0.68	0.83	KJX93287.1
									Zymoseptoria tritici	polyketide synthase	376	2e-114	0.65	0.78	XP_003852001.1
									Phialocephala scopiformis	hypothetical protein	197	1e-56	0.39	0.54	KUJ13193.1
									Neofusicoccum parvum	Putative pksn polyketide synthase for alternapyrone biosynthesis protein	144	6e-34	0.32	0.49	XP_007587009.1
									Cyphellophora europaea	hypothetical protein	136	8e-34	0.27	0.46	XP_008712725.1
									Madurella mycetomatis	putative hydrolase	136	1e-33	0.3	0.46	KOP46622.1
									Aspergillus niger	hypothetical protein	131	4e-32	0.27	0.48	GAQ47545.1
									Hirsutella minnesotensis	hypothetical protein	131	3e-31	0.3	0.46	KJZ77789.1
									Rhinocladiella mackenziei	hypothetical protein	128	6e-31	0.27	0.44	XP_013276562.1
									Penicillium oxalicum	hypothetical protein	127	1e-30	0.28	0.47	EPS29489.1
Serine hydrolase	Mycfi1.fgenesh1_pg.C_scaffold_2000323	77436	XP_007922782.1	scaffold_2:6501392-6502117	None	None	phospholipase/ carboxyhydrolase	Serine hydrolase (E-value=6.28e-44)	Zymoseptoria tritici	hypothetical protein	319	3e-107	0.71	0.85	XP_003851329.1
									Zymoseptoria brevis	hypothetical protein	278	8e-91	0.68	0.83	KJX93288.1
									Phialocephala scopiformis	hypothetical protein	231	1e-72	0.53	0.74	KUJ13196.1
									Talaromyces verruculosus	hypothetical protein	140	7e-37	0.34	0.52	KUL87865.1
									Aspergillus oryzae	hypothetical protein	135	2e-35	0.37	0.56	XP_001823919.1
									Aspergillus nomius	hypothetical protein	134	4e-35	0.38	0.56	KNG86587.1
									Aspergillus flavus	hypothetical protein	134	5e-35	0.37	0.56	KOC08993.1
									Aspergillus parasiticus	serine hydrolase FSH1	133	1e-34	0.37	0.55	KJK68379.1
									Talaromyces stipitatus	EF-hand calcium-binding domain protein	134	2e-34	0.32	0.49	XP_002485498.1
									Aspergillus lentulus	hypothetical protein	130	1e-33	0.37	0.52	GAQ03776.1
Beta, beta-carotene 15,15'-dioxygenase-like	Mycfi1.fgenesh1_pg.C_scaffold_2000322	77435	XP_007922781.1	scaffold_2:6503716-6505349	None	None	Beta, beta-carotene 15,15'-dioxygenase and related enzymes	Retinal pigment epithelial membrane protein (E-value=5.70e-119); carotenoid cleavage dioxygenase or related enzyme (E-value=4.61e-47)	Zymoseptoria tritici	hypothetical protein	647	0	0.61	0.73	XP_003851330.1
									Zymoseptoria brevis	carotenoid cleavage dioxygenase-like protein	642	0	0.61	0.73	KJX93286.1
									Baudoinia panamericana	hypothetical protein	634	0	0.59	0.73	XP_007672759.1
									Oidiodendron maius	hypothetical protein	544	0	0.52	0.66	KIN08424.1
									Pseudogymnoascus sp. VKM F-4513	hypothetical protein	533	0	0.5	0.63	KFY33238.1
									Pseudogymnoascus sp. VKM F-4246	hypothetical protein	531	2e-180	0.5	0.63	KFY12464.1
									Pseudogymnoascus VKM F-103	hypothetical protein	514	7e-174	0.5	0.63	KFY69978.1
									Pseudogymnoascus sp. VKM-4519	hypothetical protein	511	1e-172	0.49	0.63	KFZ02228.1
									Pseudogymnoascus sp. VKM F-3775	hypothetical protein	511	2e-172	0.48	0.62	KFY24219.1
									Aspergillus ustus	hypothetical protein	503	2e-169	0.49	0.65	KIA75487.1
Monooxygenase	fgenesh1_pm.2_#_889	186841	XP_007923911.1	scaffold_2:6505758-6507512	Molecular Function: FAD binding; oxidoreductase activity	Pyridine nucleotide-disulphide oxidoreductase, NAD-binding region; Pyridine nucleotide-disulphide oxidoreductase, NAD-binding region	Flavin-containing monooxygenase	Predicted flavoprotein CzcO associated with the cation diffusion facilitator CzcD (E-value=2.14e-71); Flavin-binding monooxygenase (E-value=3.56e-16); Pyridine nucleotide-disulphide oxidoreductase (E-value=5.16e-15)	Sphaerulina musiva	FAD/NAD(P)-binding domain-containing protein	796	0	0.64	0.82	EMF14873.1
									Zymoseptoria tritici	hypothetical protein	778	0	0.64	0.81	XP_003851331.1
									Zymoseptoria brevis	flavin-binding monooxygenase-like protein	764	0	0.63	0.8	KJX93293.1
									Zymoseptoria tritici	hypothetical protein	712	0	0.6	0.75	XP_003850557.1
									Zymoseptoria brevis	flavin-binding monooxygenase-like protein	618	0	0.61	0.76	KJX96439.1
									Penicillium rubens	Pc06g01170	616	0	0.53	0.7	XP_002556724.1
									Byssochlamys spectabilis	hypothetical protein	615	0	0.53	0.71	GAD94127.1
									Fusarium oxysporum f. sp. pisi	hypothetical protein	612	0	0.52	0.69	EXA30585.1
									Scedosporium apiospermum	Uncharacterized protein 603	603	0	0.51	0.69	KEZ46947.1
									Fusarium oxysporum Fo5176	hypothetical protein	603	0	0.52	0.68	EGU77531.1

## Sheet: PKS7-1 cluster
Description in Figures 3 and 10	Transcript Name	Protein ID	Accession	Location	GO Description	Interpro Description	KOG Description	Domains Identified	Species	Description	Max score	E-value	Percent Identity	Percent Similarity	Accession
RING finger protein	Genemark.8635_g	177623	XP_007929572.1	scaffold_7:4378597-4384401	Molecular Function: protein binding; zinc ion binding	Zinc finger, RING-type; Zinc finger, RING-type	Polyadenylate-binding protein (RRM superfamily)	Ring finger domain (E-value=3.26e-08); Ring finger (E-value=6.00e-07); RING-finger domain (E-value=7.47e-07)	Zymoseptoria brevis	hypothetical protein	88.2	3e-14	0.24	0.38	KJX96322.1
									Pseudocercospora fijiensis	hypothetical protein	84.7	2e-13	0.33	0.45	XP_007929466.1
									Sphaerulina musiva	hypothetical protein	80.5	1e-11	0.24	0.42	EMF14369.1
									Zymoseptoria brevis	hypothetical protein	80.1	1e-11	0.23	0.38	KJX96321.1
									Chelonia mydas	hypothetical protein	52.8	0.001	0.33	0.46	EMP28377.1
									Octodon degus	Predicted E3 ubiquitin-protein ligase	52	0.001	0.42	0.56	XP_012369493.1
									Alligator mississippiensis	Predicted RING finger protein 223-like	50.8	0.002	0.4	0.58	XP_014458145.1
									Alligator sinensis	Predicted RING finger protein 223-like	50.4	0.003	0.4	0.58	XP_006022769.1
									Alligator mississippiensis	Predicted E3 ubiquitin-protein ligase	52.8	0.003	0.39	0.48	XP_006260568.2
									Pan paniscus	Predicted RING finger protein 223	50.1	0.003	0.31	0.39	XP_008975694.1
Hypothetical	Genemark.8636_g	177624	XP_007929573.1	scaffold_7:4384427-4386294	None	None	None	Colicin D tRNase (E-vaue=3.13e-04)	No hits
Hypothetical	Genemark.8637_g	177625	XP_007929574.1	scaffold_7:4386337-4387479	None	None	None	None	No hits
Hypothetical	Genemark.8638_g	177626	XP_007929575.1	scaffold_7:4387564-4388204	None	None	None	None	No hits
Zn(II)2Cys6 Transcription factor	Genemark.8639_g (partial sequence)	177627	XP_007929576.1 (full sequence)	scaffold_7:4393304-4395005	Molecular Function: transcription factor; zinc ion binding. Biological Process: regulation of transcription, DNA-dependent. Cellular Component: nucleus.	Fungal transcriptional regulatory protein, N-terminal; Fungal transcriptional regulatory protein, N-terminal; Fungal transcriptional regulatory protein, N-terminal; Fungal transcriptional regulatory protein, N-terminal	None	For NCBI protein model: GAL4-like Zn2Cys6 binuclear cluster DNA-binding domain (E-value=1.51e-07); GAL4-like Zn(II)2Cys6 binuclear cluster DNA-binding domain (E-value=1.70e-06); Fungal Zn(2)-Cys(6) binuclear cluster domain (E-value=1.73e-06); For JGI model: None	Hirsutella minnesotensis	hypothetical protein	59.7	3e-06	0.36	0.53	KJZ72344.1
									Aspergillus fumigatus	GliZ	59.3	6e-06	0.29	0.4	AAW03310.1
									Aspergillus fumigatus Af293	C6 finger domain protein GliZ	59.3	6e-06	0.29	0.4	XP_750852.1
									Aspergillus fumigatus var. RP-2014	hypothetical protein	58.5	1e-05	0.28	0.4	KEY77195.1
									Aspergillus fumigatus A1163	C6 finger domain protein GliZ	58.5	1e-05	0.29	0.4	EDP49538.1
									Aspergillus fumigatus Z5	C6 finger domain-containing protein GliZ	57.4	2e-05	0.27	0.41	KMK63282.1
									Penicillium roqueforti	Zn(2)-C6 fungal-type DNA-binding domain	52.8	0.0001	0.35	0.51	CDM38091.1
									Fusarium oxysporum f. sp. lycopersici	hypothetical protein	54.3	0.0002	0.4	0.57	EWZ79985.1
									Stachybotrys chlorohalonata	hypothetical protein	53.5	0.0002	0.34	0.46	KFA63617.1
									Neosartorya fischeri	C6 zinc finger domain protein	53.9	0.0003	0.31	0.4	XP_001258080.1
PKS7-1	e_gw1.7.6.1	140946	XP_007928748.1 (partial sequence)	scaffold_7:4395113-4400828	Molecular Function: catalytic activity; cofactor binding; monooxygenase activity; binding; iron ion binding; hydrolase activity, acting on ester bonds; heme binding. Biological Process: electron transport; biosynthesis; metabolism	Thiolase-like; Malonyl-CoA ACP transacylase, ACP-binding; Phosphopantetheine-binding; Cytochrome P450; Malonyl-CoA ACP transacylase, ACP-binding; Cytochrome P450; Thioesterase; Cytochrome P450; Cytochrome P450; Thioesterase; Acyl transferase/acyl hydrolase/lysophospholipase; Thiolase-like; Malonyl-CoA ACP transacylase, ACP-binding	Animal-type fatty acid synthase and related proteins	PKS (E-value=9.08e-162); Acyl transferase (E-value=3.47e-169); Beta-ketoacyl synthase (E-value=3.27e-110); product template domain (E-value=4.21e-108); Beta-ketoacyl synthase, N-terminal domain (E-value=6.16e-79); Acyl transferase domain (E-value=3.85e-62); polyketide-type polyunsaturated fatty acid synthase PfaA (E-value=8.68e-51); Acyl transferase domain (E-value=7.00e-30); 3-oxoacyl-(acyl carr…	Byssochlamys spectabilis	polyketide synthase, putative	1241	0	0.4	0.58	GAD98443.1
									Exophiala oligosperma	hypothetical protein	1221	0	0.4	0.57	KIW43563.1
									Talaromyces cellulolyticus	hypothetical protein	1197	0	0.39	0.57	GAM39989.1
									Talaromyces stipitatus	polyketide synthase, putative	1197	0	0.39	0.56	XP_002483594.1
									Pseudogymnoascus sp. VKM F-3775	hypothetical protein	1192	0	0.39	0.57	KFY12792.1
									Talaromyces marneffei	polyketide synthase, putative	1190	0	0.38	0.56	XP_002152334.1
									Phialocephala scopiformis	polyketide synthase	1184	0	0.39	0.57	KUJ11557.1
									Exophiala aquamarina	hypothetical protein	1179	0	0.39	0.57	XP_013265181.1
									Talaromyces marneffei	Conidial yellow pigment biosynthesis polyketide synthase	1125	0	0.37	0.55	KFX49730.1
									Oidiodendron maius Zn	hypothetical protein	1123	0	0.38	0.56	KIM96844.1
Monooxygenase/Hydroxylase	fgenesh1_pm.7_#_421	190048	XP_007929577.1	scaffold_7:4402128-4403629	Molecular Function: monooxygenase activity; oxidoreductase activity. Biological Process: electron transport; aromatic compound metabolism; metabolism	Monooxygenase, FAD-binding; Aromatic-ring hydroxylase; Monooxygenase, FAD-binding; Monooxygenase, FAD-binding; Aromatic-ring hydroxylase	Kynurenine 3-monooxygenase and related flavoprotein monooxygenases	2-polyprenyl-6-methoxyphenol hydroxylase and related FAD-dependent oxidoreductases (E-value=4.36e-28); FAD binding domain (E-value=3.47e-18); hypothetical protein (E-value=9.77e-17); 2-octaprenyl-6-methoxyphenyl hydroxylase (E-value=2.38e-08); salicylate 1-monooxygenase (E-value=1.67e-07); hypothetical protein (E-value=5.42e-06); ubiquinone biosynthesis monooxygenase COQ6 (E-value=1.65e-04); 4-hy…	Cladophialophora immunda	hypothetical protein	395	5e-131	0.49	0.66	KIW33489.1
									Cladophialophora carrionii	hypothetical protein	392	6e-130	0.49	0.65	XP_008730719.1
									Exophiala oligosperma	hypothetical protein	392	7e-130	0.49	0.67	KIW44596.1
									Capronia semiimmersa	hypothetical protein	390	3e-129	0.49	0.65	KIW62169.1
									Fonsecaea multimorphosa	hypothetical protein	390	3e-129	0.49	0.66	KIY04015.1
									Cladophialophora bantiana	hypothetical protein	390	3e-129	0.5	0.67	KIW90881.1
									Neofusicoccum parvum	putative fad binding domain-containing protein	388	3e-128	0.5	0.64	XP_007587199.1
									Rhinocladiella mackenziei	hypothetical protein	384	1e-126	0.49	0.66	XP_013270110.1
									Pseudogymnoascus sp. VKM F-103	hypothetical protein	380	3e-125	0.5	0.65	KFY77573.1
									Pseudogymnoascus sp. VKM F-3557	hypothetical protein	379	8e-125	0.5	0.65	KFX87075.1
O-methyltransferase	fgenesh1_pg.7_#_615	198855	XP_007929578.1	scaffold_7:4404231-4405693	Molecular Function: O-methyltransferase	O-methyltransferase, family 2	Hydroxyindole-O-methyltransferase and related SAM-dependent methyltransferases	O-methyltransferase (E-value=5.39e-31); Methyltransferase domain (E-value=9.04e-06); protein-(glutamine-N5) methyltransferase (E-value=1.12e-04); SAM-dependent methyltransferase (E-value=2.79e-04); precorrin-6Y C5, 15-methyltransferase (decarboxylating) (E-value=7.18e-03)	Rasamsonia emersonii	O-methyltransferase	329	2e-104	0.42	0.6	XP_013326999.1
									Talaromyces cellulolyticus	O-methyltransferase	305	6e-95	0.41	0.6	GAM42324.1
									Talaromyces verruculosus	hypothetical protein	298	3e-92	0.4	0.59	KUL82013.1
									Setosphaeria turcica	hypothetical protein	256	3e-76	0.36	0.58	XP_008020733.1
									Hirsutella minnesotensis	hypothetical protein	240	5e-70	0.36	0.53	KJZ79726.1
									Talaromyces stipitatus	O-methyltransferase, putative	236	4e-68	0.35	0.52	XP_002483591.1
									Penicillium solitum	O-methyltransferase family 2	234	8e-68	0.35	0.54	KJJ26099.1
									Talaromyces cellulolyticus	O-methyltransferase	232	1e-66	0.36	0.51	GAM39986.1
									Talaromyces marneffei	O-methyltransferase, putative	229	1e-65	0.34	0.51	XP_002152332.1
									Penicillium brasilianum	hypothetical protein	226	6e-65	0.37	0.53	CEJ58738.1
Oxidoreductase/hydroxylase	Mycfi1.e_gw1.34.17.1	45566	XP_007928823.1	scaffold_7:4406119-4407504	Molecular Function: oxidoreductase activity. Biological Process: metabolism.	Aromatic-ring hydroxylase; FAD dependent oxidoreductase; Aromatic-ring hydroxylase	Kynurenine 3-monooxygenase and related flavoprotein monooxygenases	salicylate hydroxylase (E-value=2.10e-42); 2-polyprenyl-6-methoxyphenol hydroxylase and related FAD-dependent oxidoreductases (E-value=2.24e-41); salicylate 1-monooxygenase (E-value=3.44e-27); hypothetical protein (E-value=9.72e-27); 2-polyprenyl-6-methoxyphenol 4-hydroxylase (E-value=1.42e-09); FAD binding domain (E-value=8.08e-09)	Talaromyces stipitatus	salicylate hydroxylase, putative	343	1e-110	0.49	0.66	XP_002483592.1
									Talaromyces marneffei	salicylate hydroxylase, putative	339	4e-109	0.49	0.65	XP_002152333.1
									Rasamsonia emersonii	Salicylate hydroxylase	337	5e-107	0.51	0.64	XP_013326998.1
									Pseudogymnoascus sp. VKM F-4517	hypothetical protein	323	4e-103	0.48	0.64	KFY98082.1
									Phialocephala scopiformis	putative salicylate hydroxylase	320	8e-102	0.46	0.63	KUJ11547.1
									Talaromyces cellulolyticus	salicylate hydroxylase	318	7e-101	0.47	0.63	GAM41184.1
									Exophiala oligosperma	hypothetical protein	313	1e-98	0.45	0.63	KIW43562.1
									Talaromyces marneffei	6-hydroxynicotinate 3-monooxygenase	308	4e-97	0.46	0.61	KFX49731.1
									Pseudogymnoascus sp. VKM F-3775	hypothetical protein	308	5e-97	0.46	0.63	KFY12791.1
									Penicillium solitum	Aromatic-ring hydroxylase-like protein	301	2e-94	0.45	0.63	KJJ27540.1
ABC transporter	e_gw1.7.1572.1	141893	XP_007929579.1	scaffold_7:4407823-4412097	Molecular Function: nucleoside triphosphatase activity; nucleotide binding; ATPase activity, coupled to transmembrane movement of substances; ATPase activity; ATP binding. Biological Process: transport. Cellular Component: integral to membrane.	AAA+ ATPase, core; AAA+ ATPase, core; CDR ABC transporter; ABC transporter, transmembrane region, type 1; ABC transporter-like; ABC transporter-like; CDR ABC transporter; ABC transporter, transmembrane region, type 1; CDR ABC transporter; ABC transporter, transmembrane region, type 1; CDR ABC transporter; ABC transporter, transmembrane region, type 1	None	Pleiotropic Drug Resistance (PDR) family protein (E-value=0e+00); ABC transporter G family member (E-value=2.02e-78); Second domain of the pleiotropic drug resistance-like (PDR) subfamily G of ATP-binding cassette transporters (E-value=1.83e-64); First domain of the pleiotropic drug resistance-like subfamily G of ATP-binding cassette transporters (E-value=2.01e-52); ABC-type multidrug transporter…	Aspergillus nomius	ABC drug exporter AtrF	961	0	0.39	0.58	KNG82584.1
									Aspergillus clavatus	ABC drug exporter AtrF	958	0	0.39	0.57	XP_001270093.1
									Penicillium nordicum	hypothetical protein	957	0	0.4	0.58	KOS46958.1
									Neosartorya udagawae	brefeldin A resistance protein	956	0	0.4	0.58	GAO84043.1
									Aspergillus flavus	ABC drug exporter AtrF	956	0	0.39	0.57	KOC09237.1
									Neosartorya fischeri	ABC drug exporter AtrF	956	0	0.4	0.59	XP_001257641.1
									Aspergillus niger	ABC drug exporter AtrF	955	0	0.4	0.58	GAQ41025.1
									Penicillium italicum	CDR ABC transporter	955	0	0.39	0.58	KGO65927.1
									Penicillium camemberti	Cobalamin (vitamin B12) biosynthesis CobW-like	954	0	0.39	0.57	CRL21814.1
									Aspergillus fumigatus	ABC transporter	954	0	0.4	0.58	CAC36894.1

## Sheet: PKS8-1 cluster
Description in Figures 3 and 10	Transcript Name	Protein ID	Accession	Location	GO Description	Interpro Description	KOG Description	Domains Identified	Species	Description	Max score	E-value	Percent Identity	Percent Similarity	Accession
Beta-galactosidase	Mycfi1.e_gw1.7.46.1	34561	XP_007929638.1	scaffold_8:402268-405281	Molecular Function: beta-galactosidase activity. Biological Process: carbohydrate metabolism. Cellular Component: beta-galactosidase complex.	Glycoside hydrolase, family 35; Glycoside hydrolase, family 35; Glycoside hydrolase, family 35	Beta-galactosidase	Glycosyl hydrolases family 35 (E-value=1.79e-82); Beta-galactosidase, domain 2 (E-value=1.34e-50); Beta-galactosidase, domain 2 (E-value=8.77e-45); Beta-galactosidase (E-value = 2.07e-31); Beta-galactosidase, domain 3 (E-value=4.31e-22); Beta-galactosidase jelly roll domain (E-value=1.18e-20); Beta-galactosidase GanA (E-value=1.16e-16); Beta-galactosidase jelly roll domain (E-value=1.79e-16)	Aureobasidium namibiae	glycoside hydrolase family 35 protein	1169	0	0.58	0.72	XP_013428816.1
									Aureobasidium melanogenum	hypothetical protein	1164	0	0.58	0.72	KEQ60123.1
									Aureobasidium pullulans	hypothetical protein	1162	0	0.58	0.71	KEQ87152.1
									Aureobasidium subglaciale	glycoside hydrolase family 35 protein	1155	0	0.57	0.72	XP_013346937.1
									Phialocephala scopiformis	putative beta-galactosidase C	1150	0	0.57	0.71	KUJ12781.1
									Sclerotinia sclerotiorum	hypothetical protein	1137	0	0.56	0.72	XP_001588395.1
									Oidiodendron maius Zn	glycoside hydrolase family 35 protein	1125	0	0.57	0.71	KIN04321.1
									Neofusicoccum parvum	putative beta- protein	1117	0	0.55	0.71	XP_007586701.1
									Sclerotinia borealis F-4157	glycoside hydrolase family 35 protein	1113	0	0.55	0.71	ESZ90564.1
									Stemphylium lycopersici	glycoside hydrolase family 35 protein	1110	0	0.56	0.71	KNG52033.1
AflJ-like	fgenesh1_pm.8_#_59	190109	XP_007929877.1	scaffold_8:406132-407589	None	None	None	None	Endocarpon pusillum	hypothetical protein	410	5e-137	0.62	0.75	XP_007806240.1
									Pseudogymnoascus sp VKM F-3775	hypothetical protein	397	7e-132	0.6	0.74	KFY27884.1
									Phialocephala scopiformis	hypothetical protein	385	1e-128	0.6	0.71	KUJ11677.1
									Talaromyces verruculosus	hypothetical protein	347	3e-112	0.53	0.7	KUL89627.1
									Talaromyces cellulolyticus	O-methyltransferase family protein	345	3e-111	0.53	0.69	GAM33825.1
									Talaromyces marneffei ATCC 18224	O-methyltransferase family protein	327	2e-104	0.51	0.69	XP_002149634.1
									Talaromyces marneffei PM1	O-methyltransferase FtmD	323	5e-103	0.5	0.69	KFX46571.1
									Phialocephala scopiformis	hypothetical protein	320	2e-102	0.48	0.65	KUJ13609.1
									Eutypa lata	putative O-methyltransferase family protein	308	6e-98	0.47	0.62	XP_007793669.1
									Aspergillus calidoustus	hypothetical protein	306	4e-96	0.49	0.64	CEL03218.1
									Valsa mali	Sterigmatocystin 8-O-methyltransferase	297	4e-93	0.49	0.65	KUI69025.1
Hypothetical	Genemark.8734_g	177722	XP_007929878.1	scaffold_8:408394-408615	None	None	None	None	No hits
Hypothetical	Genemark.8735_g	177723	XP_007929879.1	scaffold_8:408702-409815	None	None	None	None	No hits
AflR-like Zn(II)2Cys6 transcription factor	fgenesh1_pg.8_#_73	198930	XP_007929880.1	scaffold_8:409926-411254	Molecular Function: transcription factor activity; zinc ion binding. Biological Process: regulation of transcription, DNA-dependent. Cellular Component: nucleus.	Fungal specific transcription factor, N-terminal; Aflatoxin biosynthesis regulatory protein; Fungal transcription regulatory protein, N-terminal; Fungal transcription regulatory protein, N-terminal; Aflatoxin biosynthesis regulatory protein; Fungal transcription regulatory protein, N-terminal; Aflatoxin biosynthesis regulatory protein	None	Aflatoxin regulatory protein (E-value=2.18e-13); Fungal Zn(2)-Cys(6) binuclear cluster domain (E-value=4.51e-09); GAL4-like Zn2Cys6 binuclear cluster DNA-binding domain (E-value=1.70e-08); GAL4-like Zn(II)2Cys6 (or C6 zinc) binuclear cluster DNA-binding domain (E-value=6.49e-08)	Phialocephala scopiformis	hypothetical protein	270	2e-81	0.43	0.53	KUJ11676.1
									Pseudogymnoascus sp. VKM F-3775	hypothetical protein	256	7e-76	0.38	0.51	KFY27883.1
									Rasamsonia emersonii	C6 transcription factor (AflR)	238	2e-68	0.35	0.52	XP_013324718.1
									Talaromyces cellulolyticus	C6 transcription factor	235	1e-67	0.35	0.49	GAM33823.1
									Talaromyces verruculosus	hypothetical protein	233	1e-66	0.35	0.48	KUL89618.1
									Phialocephala scopiformis	hypothetical protein	218	1e-61	0.35	0.49	KUJ13610.1
									Talaromyces marneffei	C6 transcription factor (AflR), putative	209	1e-57	0.33	0.48	XP_002149632.1
									Macrophomina phaseolina	hypothetical protein	201	3e-55	0.33	0.47	EKG11358.1
									Oidiodendron maius	hypothetical protein	198	3e-54	0.33	0.47	KIN02736.1
									Aspergillus calidoustus	hypothetical protein	187	3e-50	0.32	0.48	CEL03213.1
Hypothetical	Genemark.8737_g	177725	XP_007929881.1	scaffold_8:412270-413332	None	None	None	None	No hits
Hypothetical	Genemark.8738_g	177726	XP_007929882.1	scaffold_8:413378-413992	None	None	None	None	No hits
PKS8-1	Mycfi1.e_gw1.7.973.1	34361	XP_007929626.1	scaffold_8:414741-420285	Molecular Function: catalytic activity; cofactor binding; binding. Biological Process: metabolism.	Thiolase-like; Malonyl-CoA ACP transacylase, ACP-binding; Phosphopantetheine-binding; Malonyl-CoA ACP transacylase, ACP-binding; Acyl transferase/acyl hydrolase/lysophospholipase; Thiolase-like; Malonyl-CoA ACP transacylase, ACP-binding	Animal-type fatty acid synthase and related proteins	Acyl transferase domain in PKS enzymes (E-value=0e+00); PKS (E-value=4.52e-159); iterative type I PKS product template domain (E-value=2.36e-124); beta-ketoacyl synthase (E-value=1.54e-107); acyl transferase domain in PKS enzymes (E-value=1.82e-97); beta-ketoacyl synthase, N-terminal domain (E-value=4.46e-69); polyketide-type polyunsaturated fatty acid synthase PfaA (E-value=3.81e-68); acyl trans…	Talaromyces islandicus	conidial yellow pigment biosynthesis polyketide synthase	2630	0	0.74	0.84	CRG92129.1
									Neosartorya udagawae	conidial yellow pigment biosynthesis polyketide synthase	2553	0	0.72	0.82	GAO88312.1
									Talaromyces stipitatus	polyketide synthase, putative	2551	0	0.73	0.83	XP_002482902.1
									Pseudogymnoascus sp. VKM F-4518	hypothetical protein	2548	0	0.71	0.82	KFZ02364.1
									Pseudogymnoascus sp. VKM F-4519	hypothetical protein	2534	0	0.71	0.82	KFZ09857.1
									Pseudogymnoascus sp. VKM F-4520	hypothetical protein, partial	2533	0	0.72	0.82	KFZ03785.1
									Pseudogymnoascus sp. VKM F-4517	hypothetical protein	2530	0	0.71	0.82	KFY97098.1
									Pseudogymnoascus sp. VKM F-4515	hypothetical protein	2528	0	0.71	0.82	KFY61750.1
									Cladophialophora carrionii	hypothetical protein	2527	0	0.7	0.82	XP_008731441.1
									Talaromyces stipitatus	polyketide synthase, putative	2525	0	0.7	0.82	XP_002482968.1
Glyoxylase/beta-lactamase-like	fgenesh1_pm.8_#_61	190111	XP_007929883.1	scaffold_8:421805-422859	Molecular Function: hydrolase activity; oxidoreductase activity. Biological Process; metabolism.	Beta-lactamase-like; Aldehyde dehydrogenase, conserved site; Aldehyde dehydrogenase, conserved site	Glyoxylase	Metallo-beta-lactamase superfamily (E-value=7.14e-26); Glyoxylase or a related metal-dependent hydrolase (E-value=3.18e-22); hydroxyacylglutathione hydrolase (E-value=1.39e-21); Metallo-beta-lactamase superfamily (E-value=4.35e-21); hydroxylacylglutathione hydrolase (E-value=1.57e-11); hydroxyacylglutathione hydrolase (E-value=4.01e-09); phosphoribosyl 1,2-cyclic phosphodiesterase (E-value=6.40e-…	Phialocephala scopiformis	Metallo-hydrolase/oxidoreductase	474	3e-164	0.74	0.83	KUJ11671.1
									Talaromyces islandicus	Beta-lactamase-like protein 2	474	4e-164	0.73	0.83	CRG92130.1
									Metarhizium majus	Beta-lactamase-like protein	466	6e-161	0.72	0.84	XP_014572726.1
									Metarhizium robertsii	Beta-lactamase-like protein	465	2e-160	0.71	0.82	XP_007822763.1
									Metarhizium robertsii	metallo-beta-lactamase family protein	464	2e-160	0.72	0.83	EXV00351.1
									Talaromyces stipitatus	beta lactamase domain, putative	464	3e-160	0.71	0.82	XP_002482901.1
									Cladophialophora yegresii	hypothetical protein	462	1e-159	0.7	0.83	XP_007754625.1
									Metarhizium guizhuense	Beta-lactamase-like protein	462	2e-159	0.72	0.83	KID84414.1
									Metarhizium brunneum	Beta-lactamase-like protein	461	4e-159	0.71	0.83	XP_014540386.1
									Metarhizium anisopliae	hypothetical protein	462	1e-158	0.72	0.83	KJK79820.1
Hypothetical	Mycfi1.e_gw1.7.445.1	34418	XP_007929629.1	scaffold_8:423422-424007	None	None	None	Domain of unknown function (DUF1772) (E-value=5.81e-23)	Aspergillus lentulus	noranthrone monooxygenase	172	8e-51	0.54	0.72	GAQ08562.1
									Phialocephala scopiformis	DUF1772-domain-containing protein	169	2e-49	0.53	0.68	KUJ13603.1
									Neosartorya fischeri	hypothetical protein	167	1e-48	0.54	0.72	XP_001266577.1
									Sclerotinia borealis	hypothetical protein	159	2e-45	0.48	0.63	ESZ98978.1
									Talaromyces stipitatus	conserved hypothetical protein	154	3e-43	0.47	0.62	XP_002482958.1
									Penicillium expansum	Protein of unknown function DUF1772	152	4e-43	0.49	0.67	KGO51912.1
									Penicillium expansum	Protein of unknown function DUF1772	152	4e-43	0.49	0.67	KGO43746.1
									Neosartorya udagawae	hypothetical protein	146	8e-41	0.47	0.67	GAO88298.1
									Talaromyces marneffei	conserved hypothetical protein	146	1e-40	0.44	0.64	XP_002144871.1
									Endocarpon pusillum	hypothetical protein	145	3e-40	0.46	0.66	XP_007806244.1
Hypothetical	Mycfi1.e_gw1.7.551.1	34057	XP_007929611.1	scaffold_8:424359-424971	None	None	None	EthD domain (E-value=3.86e-25)	Neosartorya fischeri	hypothetical protein	232	8e-75	0.69	0.85	XP_001266576.1
									Myceliophthora thermophila	hypothetical protein	231	2e-74	0.72	0.86	XP_003663604.1
									Cladophialophora yegresii	hypothetical protein	231	4e-74	0.69	0.83	XP_007754608.1
									Cladophialophora carrionii	hypothetical protein	229	9e-74	0.7	0.84	XP_008731425.1
									Phialocephala scopiformis	hypothetical protein	229	1e-73	0.72	0.86	KUJ11673.1
									Aspergillus lentulus	hypothetical protein	228	4e-73	0.69	0.84	GAQ08563.1
									Aspergillus sp. MF297-2	hypothetical protein	226	2e-72	0.68	0.85	ADM34150.1
									Talaromyces islandicus	hypothetical protein	226	3e-72	0.73	0.86	CRG92131.1
									Talaromyces stipitatus	hypothetical protein	224	9e-72	0.68	0.85	XP_002482928.1
									Talaromyces marneffei	hypothetical protein	224	4e-71	0.67	0.84	XP_002144870.1
MFS transporter	fgenesh1_pm.8_#_63	190113	XP_007929884.1	scaffold_8:425196-428099	Molecular Function: transporter activity. Biological Process: transport. Cellular component: integral to membrane.	Major facilitator superfamily; Major facilitator superfamily; Major facilitator superfamily	Predicted transporter (major facilitator superfamily)	Drug resistance transporter, EmrB/QacA subfamily (E-value=2.95e-27); Major Facilitator Superfamily (E-value=1.72e-13); Major Facilitator Superfamily (E-value=5.56e-12); putative transporter (E-value=3.87e-05)	Talaromyces verruculosus	hypothetical protein	620	0	0.68	0.82	KUL86205.1
									Talaromyces cellulolyticus	hypothetical protein	614	0	0.67	0.81	GAM38135.1
									Nectria haematococca	hypothetical protein	613	0	0.68	0.81	XP_003051943.1
									Phialocephala scopiformis	MFS general substrate transporter	600	0	0.65	0.79	KUJ24095.1
									Neonectria ditissima	hypothetical protein	599	0	0.68	0.8	KPM34777.1
									Fusarium fujikuroi	putative aflatoxin efflux pump AFLT	597	0	0.63	0.78	KLO91539.1
									Fusarium oxysporum FOSC 3-a	hypothetical protein	597	0	0.63	0.78	EWZ01644.1
									Fusarium fujikuroi	putative aflatoxin efflux pump AFLT	597	0	0.62	0.78	KLP06944.1
									Fusarium fujikuroi	putative aflatoxin efflux pump AFLT	597	0	0.63	0.78	KLO98796.1
									Fusarium fujikuroi IMI 58289	putative aflatoxin efflux pump AFLT	597	0	0.63	0.78	CCT67416.1
Cytochrome P450	estExt_fgenesh1_pm.C_80063	204672	XP_007929885.1	scaffold_8:429106-430944	Molecular Function: monooxygenase activity; heme binding; iron ion binding. Biological Process: electron transport.	Cytochrome P450; Cytochrome P450; Cytochrome P450; Cytochrome P450	Cytochrome P450 CYP4/CYP19/CYP26 subfamilies	Cytochrome P450 (E-value=2.36e-20); Cytochrome P450 (E-value=4.98e-11); ent-kaurene oxidase (E-value=7.16e-10)	Phialocephala scopiformis	putative Cytochrome P450	586	0	0.58	0.74	KUJ11672.1
									Talaromyces stipitatus	Cytochrome P450, putative	583	0	0.57	0.73	XP_002482899.1
									Talaromyces stipitatus	Cytochrome P450, putative	583	0	0.57	0.73	XP_002482898.1
									Talaromyces islandicus	Aflatoxin B1 aldehyde reductase member 3	576	0	0.58	0.74	CRG92132.1
									Metarhizium guizhuense	Cytochrome P450	547	0	0.55	0.7	KID84886.1
									Pseudogymnoascus sp. VKM F-4513	hypothetical protein	525	1e-173	0.51	0.69	KFY41666.1
									Rasamsonia emersonii	Uncharacterized protein	506	1e-171	0.52	0.69	XP_013324559.1
									Pseudogymnoascus sp. VKM F-4246	hypothetical protein	519	4e-171	0.5	0.69	KFY14210.1
									Metarhizium brunneum	Cytochrome P450	484	2e-163	0.51	0.65	XP_014539717.1
									Penicillium oxalicum	hypothetical protein	476	8e-160	0.49	0.67	EPS34266.1
Hypothetical	estExt_fgenesh1_kg.C_80032	212124	XP_007929886.1	scaffold_8:431565-432882	None	None	None	None	Aspergillus nomius	putative pantothenate transporter	72	3e-12	0.69	0.81	KNG83190.1
									Fusarium oxysporum f. sp cubense race 1	hypothetical protein	71.2	5e-12	0.8	0.85	ENH75706.1
									Fusarium oxysporum Fo5176	hypothetical protein	71.2	5e-12	0.8	0.85	EGU77246.1
									Fusarium avenaceum	hypothetical protein	71.2	5e-12	0.8	0.85	KIL88601.1
									Fusarium oxysporum f. sp. pisi	hypothetical protein	71.2	5e-12	0.8	0.85	EXA32642.1
									Fusarium oxysporum f. sp. lycopersici	hypothetical protein	71.2	5e-12	0.8	0.85	EWZ86402.1
									Fusarium oxysporum Fo47	hypothetical protein	71.2	5e-12	0.8	0.85	EWZ28824.1
									Fusarium oxysporum FOSC 3-a	hypothetical protein	71.2	5e-12	0.8	0.85	EWY92196.1
									Fusarium verticillioides	hypothetical protein	71.2	5e-12	0.8	0.85	EWG35795.1
									Fusarium fujikuroi	nicotinamide mononucleotide permease	71.2	5e-12	0.8	0.85	KLO93544.1
Aldo/keto reductase	estExt_Genewise1Plus.C_80170	156381	XP_007929887.1	scaffold_8:433020-434450	Molecular Function: oxidoreductase activity	Aldo/keto reductase	Voltage-gated shaker-like K+ channel, subunit beta/KCNAB	Aldo-keto reductases (E-value=2.46e-55); Predicted oxidoreductase (related to aryl-alcohol dehydrogenase) (E-value=1.99e-53); Aldo/keto reductase family (E-value=3.48e-47); L-glyceraldehyde 3-phosphate reductase (E-value=2.64e-28); Aldo/keto reductase, related to diketogulonate reductase (E-value=1.36e-17); voltage-dependent potassium channel beta subunit, animal (E-value=4.55e-16)	Talaromyces islandicus	Aflatoxin B1 aldehyde reductase member 3	430	1e-140	0.68	0.82	CRG92132.1
									Valsa mali var. pyri	Aflatoxin B1 aldehyde reductase member 3	404	3e-137	0.62	0.79	KUI53240.1
									Valsa mali	Aflatoxin B1 aldehyde reductase member 3	397	2e-134	0.61	0.78	KUI67563.1
									Phialocephala scopiformis	Aldo/keto reductase	389	2e-131	0.63	0.77	KUJ11678.1
									Trichoderma atroviride	Keto reductase	377	9e-127	0.59	0.76	XP_013944904.1
									Trichoderma virens	Hypothetical protein	376	2e-126	0.58	0.76	XP_013954730.1
									Trichoderma harzianum	hypothetical protein	374	1e-125	0.58	0.75	KKP05710.1
									Trichoderma gamsli	hypothetical protein	372	8e-125	0.59	0.76	KUE99028.1
									Trichoderma reesei	predicted protein	372	1e-124	0.58	0.74	XP_006963624.1
									Pestalotiopsis fici	hypothetical protein	370	4e-124	0.59	0.74	XP_007829905.1
Dehydrogenase/ 3-ketoacyl-(acyl-carrier-protein) reductase	Mycfi1.gw1.7.397.1	6125	XP_007929584.1	scaffold_8:435032-435619	Molecular Function: catalytic binding; binding; oxidoreductase activity. Biological Process: metabolism.	NAD(P)-binding; NAD(P)-binding; Short-chain dehydrogenase/reductase SDR; Glucose/ribitol dehydrogenase; Short-chain dehydrogenase/reductase SDR; Glucose/ribitol dehydrogenase; NAD(P)-binding	Predicted dehydrogenase	classical SDRs (short chain dehydrogenases/reductases) (E-value=3.22e-59); 3-ketoacyl-(acyl-carrier-protein) reductase (E-value=2.19e-55); NADP-dependent 3-hydroxy acid dehydrogenase YdfG (E-value=2.00e-52); 3-oxoacyl-(acyl-carrier-protein) reductase (E-value=1.48e-46); short chain dehydrogenase (E-value=2.68e-38); acetoacetyl-CoA reductase (E-value=1.80e-35); ketoreductase domain of bacterial po…	Aureobasidium melanogenum	NAD(P)-binding protein	238	2e-74	0.64	0.81	KEQ65034.1
									Aureobasidium namibiae	NAD(P)-binding protein, partial	233	1e-73	0.63	0.8	XP_013422788.1
									Aureobasidium pullulans	NAD(P)-binding protein	229	1e-70	0.63	0.79	KEQ79463.1
									Aureobasidium subglaciale	hypothetical protein	224	1e-68	0.6	0.79	XP_013347234.1
									Baudoinia panamericana	hypothetical protein	209	6e-63	0.57	0.76	XP_007677405.1
									Pseudocercospora fijiensis	hypothetical protein	199	1e-60	0.62	0.76	XP_007924495.1
									fungal sp. No. 11243	hypothetical protein	200	6e-60	0.6	0.77	GAM86194.1
									Phialocephala scopiformis	NAD(P)-binding protein	136	9e-36	0.43	0.57	KUJ19835.1
									Sphingobium sp. SYK-6	putative oxidoreductase	137	1e-35	0.44	0.61	WP_014078119.1
									Exophiala sideris	hypothetical protein	133	2e-33	0.42	0.56	KIV77592.1
Aldo/keto reductase	Mycfi1.estExt_fgenesh1_pg.C_70406	87468	XP_007929888.1	scaffold_8:437272-438494	Molecular Function: oxidoreductase activity	Aldo/keto reductase	Voltage-gated shaker-like K+ channel, subunit beta/KCNAB	Aldo-keto reductases (E-value=1.11e-89); Predicted oxidoreductase (related to aryl-alcohol dehydrogenase) (E-value=1.18e-88); Aldo/keto reductase family (This family includes a number of K+ ion channel beta chain regulatory domains - these are reported to have oxidoreductase activity) (E-value=1.19e-65); Predicted oxidoreductase (E-value=2.28e-36); voltage-dependent potassium channel beta subunit…	Baudoinia panamericana	hypothetical protein	471	3e-162	0.64	0.77	XP_007672186.1
									Pseudocercospora fijiensis	hypothetical protein	471	7e-162	0.66	0.77	XP_007920021.1
									Dothistroma septosporum	hypothetical protein	453	3e-155	0.61	0.76	EME49723.1
									Talaromyces stipitatus	Aldo/keto reductase, putative	448	4e-153	0.61	0.76	XP_002483083.1
									Aureobasidium melanogenum	Aldo/keto reductase	447	1e-152	0.62	0.74	KEQ64804.1
									Aureobasidium namibiae	Aldo/keto reductase	446	2e-152	0.62	0.74	XP_013428198.1
									Phialocephala scopiformis	aldo-keto reductase	444	1e-151	0.64	0.77	KUJ20758.1
									Setosphaeria turcica	hypothetical protein	444	1e-151	0.63	0.75	XP_008025427.1
									Aureobasidium pullulans	putative aldo/keto reductase	441	1e-150	0.61	0.73	KEQ84301.1
									Zymoseptoria tritici	hypothetical protein	441	2e-150	0.62	0.74	XP_003856555.1
Transcription factor with regulatory middle homology region domain	estExt_Genewise1.C_80178	166965	XP_007929889.1	scaffold_8:440117-441767	Molecular Function: DNA binding; zinc ion binding. Biological Process: transcription. Cellular Component: nucleus.	Fungal specific transcription factor; Fungal specific transcription factor; Fungal specific transcription factor; Fungal specific transcription factor	None	Fungal transcription factor regulatory middle homology region (E-value=2.65e-39); Fungal specific transcription factor domain (E-value=3.02e-13); Fungal specific transcription factor domain (E-value=7.25e-12)	Talaromyces verruculosus	hypothetical protein	446	7e-148	0.56	0.7	KUL86254.1
									Neonectria ditissima	hypothetical protein	423	1e-138	0.54	0.69	KPM34774.1
									Talaromyces stipitatus	conserved hypothetical protein	421	1e-138	0.51	0.69	XP_002484026.1
									Nectria haematococca	hypothetical protein	414	2e-137	0.53	0.7	XP_003051494.1
									Fusarium oxysporum f. sp. vasinfectum	hypothetical protein	421	8e-137	0.51	0.7	EXM25638.1
									Talaromyces islandicus	Oleate activated transcription factor 3	420	2e-136	0.56	0.72	CRG89062.1
									Fusarium oxysporum Fo5176	hypothetical protein	419	3e-136	0.51	0.7	EGU78666.1
									Fusarium oxysporum f. sp. pisi	hypothetical protein	419	3e-136	0.51	0.7	EXA42726.1
									Fusarium oxysporum FOSC 3-a	hypothetical protein	419	3e-136	0.51	0.7	EWZ01643.1
									Fusarium oxysporum f. sp. conglutinans race 2	hypothetical protein	419	3e-136	0.51	0.7	EXL73218.1
Nuclear pore complex component	Mycfi1.fgenesh1_pg.C_scaffold_7000408	79805	XP_007929890.1	scaffold_8:441960-444092	None	None	Nuclear pore complex, rNpl4 component	Nuclear pore protein (E-value=0e+00); NPL4 family (E-value=8.28e-156); NPL4 family, putative zinc binding protein (E-value=8.95e-105); Mov34/MPN/PAD-1 family: nuclear protein localization-4 (Npl4) domain (E-value=7.77e-99)	Sphaerulina musiva	endoplasmic reticulum and nuclear membrane protein Npl4	984	0	0.75	0.87	EMF13814.1
									Zymoseptoria brevis	nuclear protein localization protein 4	913	0	0.73	0.84	KJX93550.1
									Dothistroma septosporum	hypothetical protein	913	0	0.72	0.84	EME43906.1
									Baudoinia panamericana	hypothetical protein	900	0	0.72	0.85	XP_007677436.1
									Zymoseptoria tritici	hypothetical protein	872	0	0.73	0.85	XP_003852268.1
									fungal sp. No. 11243	hypothetical protein	859	0	0.66	0.8	GAM82137.1
									Neofusicoccum parvum	putative nuclear protein localization protein 4 protein	801	0	0.64	0.78	XP_007579336.1
									Macrophomina phaseolina	NPL4 zinc-binding putative	798	0	0.64	0.78	EKG22507.1
									Coniosporium apollinis	nuclear protein localization protein 4	798	0	0.61	0.75	XP_007779575.1
									Aureobasidium melanogenum	polyubiquitin-tagged protein recognition complex, Npl4 component	796	0	0.62	0.76	KEQ65163.1
Preprotein translocase subunit Sec66	gw1.8.1896.1	121946	XP_007929891.1	scaffold_8:444779-445551	None	None	Preprotein translocase subunit Sec66	Preprotein translocase subunit Sec66 (E-value=5.87e-82); Endoplasmic reticulum translocation complex, subunit SEC66 (E-value=1.22e-33)	Sphaerulina musiva	hypothetical protein	328	2e-109	0.75	0.85	EMF13811.1
									Dothistroma septosporum	hypothetical protein	293	8e-96	0.68	0.8	EME43905.1
									Baudoinia panamericana	hypothetical protein	279	1e-90	0.63	0.8	XP_007677503.1
									fungal sp. No. 11243	hypothetical protein	262	1e-83	0.56	0.72	GAM82136.1
									Zymoseptoria brevis	hypothetical protein	262	2e-83	0.62	0.75	KJX93551.1
									Aureobasidium subglaciale	hypothetical protein	261	3e-83	0.55	0.73	XP_013347351.1
									Coniosporium apollinis	hypothetical protein	259	7e-83	0.58	0.75	XP_007779576.1
									Aureobasidium pullulans	hypothetical protein	258	4e-82	0.54	0.71	KEQ82254.1
									Aureobasidium namibiae	pre protein translocase subunit Sec66	254	8e-81	0.56	0.75	XP_013431252.1
									Aureobasidium melanogenum	hypothetical protein	253	2e-80	0.54	0.73	KEQ65164.1

## Sheet: PKS8-2 cluster
Description in Figures 3 and 10	Transcript Name	Protein ID	Accession	Location	GO Description	Interpro Description	KOG Description	Domains Identified	Species	Description	Max score	E-value	Percent Identity	Percent Similarity	Accession
Hypothetical	Genemark.8760_g	177748	XP_007929899.1	scaffold_8:492754-494937	None	None	None	None	Capronia coronata	hypothetical protein	199	1e-52	0.32	0.51	XP_007726608.1
									Exophiala dermatitidis	hypothetical protein	186	7e-48	0.32	0.52	XP_009157409.1
									Cladophialophora immunda	hypothetical protein	178	5e-45	0.29	0.48	KIW29326.1
									Cladophialophora psammophila	hypothetical protein	178	7e-45	0.29	0.47	XP_007745892.1
									Fonsecaea pedrosoi	hypothetical protein	177	9e-45	0.3	0.47	XP_013283470.1
									Cladophialophora bantiana	hypothetical protein	176	3e-44	0.29	0.47	KIW92540.1
									Stachybotrys chartarum	hypothetical protein	169	2e-41	0.29	0.49	KFA54444.1
									Aspergillus terreus	predicted protein	167	4e-41	0.29	0.5	XP_001217433.1
									Capronia epimyces	hypothetical protein	162	1e-39	0.3	0.47	XP_007734482.1
									Rosellinia necatrix	hypothetical protein	160	4e-39	0.29	0.46	GAP93212.1
Hypothetical	Genemark.8761_g	177749	XP_007929900.1	scaffold_8:495087-497520	None	None	None	None	Exophiala dermatitidis	AAA family ATPase	338	7e-101	0.35	0.5	XP_009157408.1
									Cladophialophora immunda	hypothetical protein, variant	283	3e-80	0.33	0.47	KIW29325.1
									Cladophialophora immunda	hypothetical protein	283	4e-80	0.33	0.47	KIW29324.1
									Cladophialophora bantiana	hypothetical protein	283	4e-80	0.33	0.47	KIW92541.1
									Cladophialophora psammophila	hypothetical protein	282	1e-79	0.33	0.47	XP_007745891.1
									Fonsecaea pedrosoi	hypothetical protein	268	9e-75	0.33	0.47	XP_013283469.1
									Rosellinia necatrix	putative aaa family atpase	266	4e-74	0.31	0.46	GAP93213.1
									Capronia epimyces	hypothetical protein	263	5e-73	0.31	0.45	XP_007734481.1
									Sordaria macrospora	unnamed protein product	258	3e-71	0.34	0.47	CCC08317.1
									Trichoderma gamsii	hypothetical protein	253	1e-69	0.31	0.48	KUF02722.1
AAA+-type ATPase	estExt_Genewise1Plus.C_80208	156405	XP_007929901.1	scaffold_8:498037-499402	Molecular Function: nucleoside triphosphatase activity; nucleoside binding; ATP binding	AAA+ ATPase, core; AAA+ ATPase, core; AAA ATPase, core; AAA ATPase, conserved site	AAA+-type ATPase	AAA+-type ATPase, ApoVK/Ycf46/Vps4 family (E-value=6.01e-68); proteasome-activating nucleotidase (E-value=1.09e-61); 26S proteasome subunit P45 family (E=8.13e-51); ATPase family associated with various cellular activities (AAA) (1.47e-45); AAA+ (ATPases Associated with a wide variety of cellular Activities) superfamily (E-value=1.87e-19); ATPases associated with a variety of cellular activities …	Zymoseptoria tritici	hypothetical protein	548	0	0.74	0.84	XP_003852392.1
									Zymoseptoria brevis	ATPase family aaa domain-containing protein 1	546	0	0.73	0.84	KJX93864.1
									Sphaerulina musiva	AAA-domain-containing protein	529	0	0.8	0.87	EMF16152.1
									Dothistroma septosporum	hypothetical protein	518	1e-179	0.77	0.85	EME43763.1
									Baudoinia panamericana	hypothetical protein	514	6e-179	0.83	0.9	XP_007679520.1
									Aureobasidium melanogenum	ATPase family aaa domain-containing protein 1	479	6e-164	0.68	0.79	KEQ61696.1
									Aureobasidium namibiae	AAA-domain-containing protein	476	4e-163	0.68	0.8	XP_013431695.1
									Aureobasidum subglaciale	hypothetical protein	477	4e-163	0.68	0.8	XP_013344146.1
									Aureobasidium pullulans	putative membrane-spanning ATPase	473	9e-162	0.66	0.78	KEQ82612.1
									fungal sp. No. 11243	hypothetical protein	473	1e-161	0.67	0.78	GAM90247.1
Thymidylate synthase	e_gw1.8.1769.1	142564	XP_007929902.1	scaffold_8:499789-500763	Molecular Function: thymidylate synthase activity. Biological Process: dTMP biosynthesis.	Thymidylate synthase, C-terminal; Thymidylate synthase, C-terminal	Thymidylate synthase	Bifunctional dihydrofolate reductase-thymidylate synthase (E-value=7.35e-174); Thymidylate synthase (E-value=9.13e-147); thymidylate synthase (E-value=3.30e-128); thymidylate synthase (E-value=1.96e-120); thymidylate synthase (E-value=1.79e-116); thymidylate synthase and pyrimidine hydroxymethylase (E-value=9.66e-108)	Sphaerulina musiva	bifunctional dihydrofolate reductase-thymidylate synthase	586	0	0.85	0.9	EMF10819.1
									Zymoseptoria brevis	thymidylate synthase like protein	556	0	0.79	0.87	KJX93860.1
									Zymoseptoria tritici	thymidylate synthase	546	0	0.77	0.86	XP_003852420.1
									Dothistroma septosporum	thymidylate synthase-like protein	545	0	0.8	0.87	EME43762.1
									fungal sp. No. 11243	hypothetical protein	513	2e-179	0.77	0.86	GAM90246.1
									Aureobasidium namibiae	thymidylate synthase	487	2e-169	0.77	0.85	XP_013432435.1
									Aureobasidium pullulans	thymidylate synthase	486	5e-169	0.77	0.85	KEQ82613.1
									Aureobasidium melanogenum	thymidylate synthase	484	4e-168	0.71	0.8	KEQ61697.1
									Aureobasidium subglaciale	hypothetical protein	482	2e-167	0.71	0.8	XP_013344210.1
									Colletotrichum orbiculare	thymidylate synthase	470	6e-163	0.74	0.84	ENH83517.1
PKS8-2	estExt_Genewise1.C_80215	166988	XP_007929903.1	scaffold_8:501605-509301	Molecular Function: catalytic activity; cofactor binding; binding. Biological Process:metabolism.	NAD(P)-binding; Thiolase-like; Malonyl-CoA ACP transacylase, ACP-binding; Phosphopantetheine-binding; NAD(P)-binding; Malonyl-CoA ACP transacylase, ACP-binding; NAD(P)-binding; Acyl transferase/acyl hydrolase/lysophospholipase; Thiolase-like; Malonyl-CoA ACP transacylase, ACP-binding	Animal-type fatty acid synthase and related proteins	Polyketide synthase (0e+00); Acyl transferase domain (E-value=0e+00); enoyl reductase (E-value=1.20e-140); Enoylreductase (E-value=2.87e-140); Beta-ketoacyl synthase (E-value=4.22e-125); Acyl transferase (E-value=5.53e-84); Acyl transferase (E-value=1.76e-59); Ketoreductase domain (E-value=2.24e-59); Ketoreductase (E-value=1.75e-58); Beta-ketoacyl synthase, N-terminal domain (E-value=2.46e-58); p…	Neonectria ditissima	Lovastatin diketide synthase LovF	2252	0	0.5	0.67	KPM35703.1
									Fusarium euwallaceae	putative polyketide synthase	2240	0	0.49	0.66	ALQ32839.1
									Nectria haematococca mpVI 77-13-4	hypothetical protein	2234	0	0.49	0.67	XP_003042632.1
									Penicillium italicum	Acyl transferase/acyl hydrolase/lysophospholipase	2226	0	0.5	0.66	KGO68231.1
									Penicillium camemberti	Polyketide-type polyunsaturated fatty acid synthase, PfaA	2209	0	0.49	0.67	CRL28290.1
									Penicillium expansum	Acyl transferase/acyl hydrolase/lysophospholipase	2200	0	0.49	0.66	KGO35937.1
									Penicillium expansum	Acyl transferase/acyl hydrolase/lysophospholipase	2199	0	0.49	0.66	KGO55930.1
									Penicillium roqueforti	Beta-ketoacyl synthase	2198	0	0.49	0.66	CDM31411.1
									Penicillium nordicum	hypothetical protein	2189	0	0.48	0.66	KOS42499.1
									Tolypocladium ophioglossoides	Lovastatin diketide synthase LovF	2179	0	0.5	0.66	KND94632.1
Sphingolipid hydroxylase	Mycfi1.e_gw1.7.1090.1	34324	XP_007929623.1	scaffold_8:510176-511181	Molecular Function: catalytic activity. Biological Process: metabolism.	Sterol desaturase	Sphingolipid hydroxylase	Sterol desaturase/sphingolipid hydroxylase, fatty acid hydroxylase superfamily (E-value=1.43e-24); Fatty acid hydroxylase superfamily (E-value=1.08e-16); acyltransferase NodA (E-value=9.68e-03)	Pestalotiopsis fici	hypothetical protein	212	7e-63	0.41	0.55	XP_007831112.1
									Aspergillus clavatus	sterol desaturase, putative	202	2e-58	0.34	0.54	XP_001269929.1
									Gaeumannomyces graminis var. tritici	hypothetical protein	193	5e-55	0.34	0.52	XP_009226566.1
									Penicillium camemberti	Fatty acid hydroxylase	187	5e-53	0.34	0.52	CRL25478.1
									Taphrina deformans	Uncharacterized hydroxylase	184	3e-51	0.39	0.55	CCG83497.1
									Yarrowia lipolytica	YALI0E17347	181	2e-50	0.37	0.53	XP_504059.1
									Gaeumannomyces graminis var. tritici	hypothetical protein	177	3e-49	0.35	0.53	XP_009226565.1
									Rhizoctonia solani AG-1	hypothetical protein	174	7e-48	0.34	0.52	CCO29096.1
									Rhizoctonia solani AG-1	hypothetical protein	174	7e-48	0.34	0.52	CEL56263.1
									Hypholoma sublateritium	hypothetical protein	173	2e-47	0.35	0.55	KJA25667.1
									Oidiodendron maius Zn	hypothetical protein	172	2e-47	0.34	0.56	KIM94658.1
									Rhizoctonia solani 123E	sphinganine C4-hydroxylase	172	3e-47	0.34	0.54	KEP50931.1
Ketosphinganine reductase	Mycfi1.e_gw1.7.473.1	34072	XP_007929612.1	scaffold_8:511258-511958	Molecular Function: catalytic activity; binding; oxidoreductase. Biological Process: metabolism.	NAD(P)-binding; NAD(P)-binding; Short-chain dehydrogenase/reductase SDR; Short-chain dehydrogenase/reductase SDR; NAD(P)-binding	Predicted 3-ketosphinganine reductase	3-ketodihydrosphinganine reductase and related proteins, classical short chain dehydrogenase (E-value=2.50e-31); short chain dehydrogenase (E-value=5.08e-05); Short-chain dehydrogenase (E-value=6.27e-05); short chain dehydrogenase (E-value=1.06e-04); Short chain dehydrogenase/reductase mycofactocin-dependent oxidoreductase (E-value=2.67e-03)	Oidiodendron maius Zn	hypothetical protein	190	2e-55	0.52	0.66	KIM93772.1
									Fusarium avenaceum	short chain dehydrogenase reductase family	170	2e-47	0.47	0.65	KIL92307.1
									Aspergillus clavatus	short chain dehydrogenase/reductase family oxidoreductase, putative	164	3e-45	0.43	0.59	XP_001269931.1
									Coccidioides posadasii	3-ketodihydrosphinganine reductase tsc10, putative	157	6e-44	0.46	0.62	XP_003067493.1
									Metarhizium robertsii	short chain dehydrogenase family protein	159	7e-44	0.46	0.59	EXU97190.1
									Neosartorya fischeri	short chain dehydrogenase/reductase family oxidoreductase, putative	160	8e-44	0.46	0.64	XP_001262987.1
									Metarhizium anisopliae	putative short chain dehydrogenase/reductase family oxidoreductase	158	1e-43	0.46	0.59	KFG81475.1
									Neosartorya udagawae	3-ketodihydrosphinganine reductase tsc10	159	4e-43	0.45	0.64	GAO90497.1
									Aspergillus clavatus	short chain dehydrogenase/reductase family oxidoreductase, putative	158	4e-43	0.44	0.63	XP_001275055.1
									Coccidioides immitis	oxidoreductase	157	6e-43	0.46	0.62	XP_001241805.2
5-aminolevulinate synthase/ ɑ-oxoamine synthase	Mycfi1.e_gw1.7.239.1	34548	XP_007929637.1	scaffold_8:512638-514217	Molecular Function: transferase activity, transferring nitrogenous groups; transferase activity; pyridoxal phosphate binding. Biological Process: biosynthesis; metabolism	Aminotransferase, class I and II; Aminotransferase, class-II, pyridoxal-phosphate binding site; Aminotransferase, class I and II; Aminotransferase, class I and II; Aminotransferase, class-II, pyridoxal-phosphate binding site	5-aminolevulinate synthase	7-keto-8-aminopelargonate synthetase or related enzyme (E-value=3.22e-94); 8-amino-7-oxononanoate synthase (E-value=1.41e-91); KBL-like - pyridoxal phosphate (PLP)-dependent aspartate aminotransferase superfamily (E-value=7.16e-84);8-amino-7-oxononanoate synthase (E-value=5.38e-74); 5-aminolevulinic acid synthase (E-value=9.09e-47); Aminotransferase class I and II (E-value=5.35e-21); Threonine al…	Neonectria ditissima	hypothetical protein	499	2e-169	0.54	0.73	KPM35686.1
									Nectria haematococca mpVI 77-13-4	hypothetical protein	497	7e-169	0.54	0.73	XP_003042546.1
									Zymoseptoria tritici	5-aminolevulinate synthase	492	5e-167	0.52	0.72	XP_003849028.1
									Metarhizium majus	Pyridoxal phosphate-dependent transferase, major domain protein	479	1e-161	0.52	0.7	XP_014572081.1
									Metarhizium majus	Pyridoxal phosphate-dependent transferase, major domain protein	478	3e-161	0.52	0.7	XP_014573110.1
									Metarhizium robertsii	8-amino-7-oxononanoate synthase	476	9e-161	0.51	0.7	XP_007824884.2
									Metarhizium brunneum	Pyridoxal phosphate-dependent transferase, major domain protein	476	1e-160	0.51	0.7	XP_014540505.1
									Metarhizium anisopliae	hypothetical protein	475	3e-160	0.51	0.7	KJK75354.1
									Metarhizium anisopliae	putative aminotransferase	474	7e-160	0.51	0.7	KFG81474.1
									Aspergillus niger	class II aminotransferase/8-amino-7-oxononanoate synthase	473	2e-159	0.51	0.71	XP_001394542.2
MFS transporter	Mycfi1.e_gw1.7.137.1	34940	XP_007929664.1	scaffold_8:514992-516581	Molecular Function: tetracycline:hydrogen antiporter activity; transporter activity. Biological Process: response to antibiotic; tetracycline transport; transport. Cellular Component: integral to membrane	Tetracycline resistance protein, TetA; Tetracycline resistance protein, TetB; Major facilitator superfamily; Tetracycline resistance protein, TetA; Tetracycline resistance protein, TetB; Tetracycline resistance protein, TetA; Tetracycline resistance protein, TetB; Major facilitator superfamily; Tetracycline resistance protein, TetA; Tetracycline resistance protein, TetB; Major facilitator superfa…	Predicted transporter (major facilitator superfamily)	drug resistance transporter, EmrB/QacA subfamily (E-value=5.79e-18); Major Facilitator Superfamily (E-value=1.32e-09); Fungal trichothecene efflux pump (TRI12) (E-value=4.87e-09); Multidrug resistance protein (E-value=1.30e-07); MFS family permease (E-value=2.22e-04)	Talaromyces cellulolyticus	hypothetical protein	334	1e-103	0.45	0.63	GAM37298.1
									Valsa mali	hypothetical protein	331	9e-103	0.44	0.63	KUI64015.1
									Talaromyces marneffei	conserved hypothetical protein	328	3e-101	0.44	0.62	XP_002150934.1
									Talaromyces stipitatus	efflux pump antibiotic resistance protein, putative	325	2e-100	0.43	0.63	XP_002483146.1
									Talaromyces marneffei	putative MFS-type transporter	328	3e-100	0.44	0.62	KFX45277.1
									Trichoderma harzianum	hypothetical protein	323	2e-99	0.44	0.61	KKP04622.1
									Valsa mali var. pyri	hypothetical protein	330	4e-99	0.44	0.62	KUI61887.1
									Penicillium freii	hypothetical protein	317	4e-98	0.44	0.64	KUM57387.1
									Beauveria bassiana	putative transporter	318	2e-97	0.44	0.61	KGQ04141.1
									Penicillium camemberti	Siderophore transporter, RhtX/FptX family	317	5e-97	0.42	0.63	CRL20960.1
Transcription factor with regulatory middle homology region domain	Genemark.8766_g	177754	XP_007929904.1	scaffold_8:516827-519509	None	None	None	Fungal transcription factor regulatory middle homology region (E-value=3.21e-06)	Arthroderma benhamiae	C6 transcription factor, putative	85.1	4e-14	0.29	0.45	XP_003012271.1
									Neonectria ditissima	hypothetical protein	86.7	4e-14	0.25	0.4	KPM35678.1
									Metarhizium anisopliae	Transcription factor, fungi	86.3	6e-14	0.26	0.41	KID59240.1
									Microsporum gypseum	hypothetical protein	85.9	7e-14	0.27	0.44	XP_003175943.1
									Metarhizium guizhouense	Transcription factor, fungi	80.5	3e-12	0.26	0.41	KID84202.1
									Metarhizium majus	Transcription factor, fungi	79.3	4e-12	0.27	0.42	XP_014573108.1
									Aspergillus nomius	fungal specific transcription factor	78.6	1e-11	0.27	0.45	KNG85237.1
									Metarhizium anisopliae	putative fungal specific transcription factor	77.8	2e-11	0.26	0.41	KFG81473.1
									Metarhizium brunneum	Transcription factor, fungi	77.8	2e-11	0.25	0.39	XP_014540504.1
									Metarhizium anisopliae	hypothetical protein	77	4e-11	0.26	0.41	KJK75355.1
Hypothetical	Genemark.8768_g	177756	XP_007929905.1	scaffold_8:540758-541504	None	None	None	None	No hits
Citrate lyase	Mycfi1.estExt_Genewise1Plus.C_70855	57842	XP_007929760.1	scaffold_8:542668-543846	Molecular Function: catalytic activity; citrate (pro-3S)-lyase activity; carbon-carbon lyase activity. Biological Process: aromatic compound metabolism. Cellular Component: citrate lyase complex	Pyruvate/Phosphoenolpyruvate kinase, catalytic core; Citrate lyase, beta subunit; HpcH/HpaI aldolase; HpcH/HpaI aldolase; Citrate lyase, beta subunit	None	Citrate lyase beta subunit (E-value=3.67e-68); Citrate lyase, beta subunit (E-value=2.44e-52); HpcH/HpaI aldolase/citrate lyase family (E-value=1.28e-34)	Dothistroma septosporum	hypothetical protein	508	5e-178	0.87	0.92	EME38268.1
									Zymoseptoria brevis	citrate lyase subunit beta-like protein	494	9e-173	0.84	0.91	KJX93239.1
									Zymoseptoria tritici	hypothetical protein	493	4e-172	0.84	0.9	XP_003853199.1
									Baudoinia panamericana	hypothetical protein	476	2e-165	0.8	0.89	XP_007677640.1
									Sphaerulina musiva	beta subunit of citrate lyase	452	5e-156	0.78	0.84	EMF10707.1
									Aureobasidium melanogenum	beta subunit of citrate lyase	421	1e-143	0.69	0.85	KEQ67144.1
									fungal sp. No. 11243	hypothetical protein	419	3e-143	0.7	0.84	GAM86002.1
									Aureobasidium subglaciale	hypothetical protein	419	6e-143	0.69	0.85	XP_013342119.1
									Aureobasidium namibiae	beta subunit of citrate lyase	418	9e-143	0.69	0.85	XP_013431564.1
									Aureobasidium pullulans	beta subunit of citrate lyase	416	1e-141	0.69	0.85	KEQ80115.1

## Sheet: Hybrid8-3 cluster
Description in Figures 3 and 10	Transcript Name	Protein ID	Accession	Location	GO Description	Interpro Description	KOG Description	Domains Identified	Species	Description	Max score	E-value	Percent Identity	Percent Similarity	Accession
Hypothetical	estExt_Genewise1Plus.C_80858	156764	XP_007930179.1	scaffold_8:2099901-2101480	None	None	None	TIGR02452 family protein (E-value=1.01e-29); Uncharacterized protein (E-value=9.35e-25); Uncharacterized protein conserved in bacteria (DUF2263) (E-value=1.28e-20)	Verruconis gallopava	hypothetical protein	336	2e-108	0.48	0.6	KIW03774.1
									Neofusicoccum parvum	putative tigr02452 family protein	284	3e-88	0.44	0.58	XP_007579972.1
									Macrophomina phaseolina	hypothetical protein	285	4e-88	0.44	0.58	EKG17376.1
									Coccidioides posadasii	hypothetical protein	283	6e-88	0.45	0.6	XP_003067861.1
									Coccidioides immitis	TIGR02452	279	1e-86	0.45	0.6	XP_001240686.1
									Uncinocarpus reesii	predicted protein	274	8e-85	0.45	0.59	XP_002542657.1
									Diplodia seriata	putative tigr02452 family protein	273	3e-83	0.43	0.57	KKY24593.1
									Exophiala xenobiotica	hypothetical protein	268	3e-82	0.45	0.56	XP_013318786.1
									Exophiala sideris	hypothetical protein	265	3e-81	0.46	0.6	KIV83984.1
									Coccidioides immitis	hypothetical protein	263	3e-80	0.43	0.59	KMU78311.1
Beta-lactamase-like	Mycfi1.e_gw1.7.393.1	35041	XP_007929671.1	scaffold_8:2102006-2103057	Molecular Function: hydrolase activity	Beta-lactamase-like	Beta-lactamase-like	Metallo-beta-lactamase superfamily (E-value=7.74e-13); Metallo-beta-lactamase superfamily (E-value=2.96e-07); Glyoxylase or a related metal-dependent hydrolase, beta-lactamase superfamily II (E-value=2.51e-06)	Dothistroma septosporum	hypothetical protein	440	5e-152	0.68	0.8	EME44129.1
									Sphaerulina musiva	hypothetical protein	429	3e-147	0.69	0.8	EMF13805.1
									Baudoinia panamericana	hypothetical protein	402	8e-137	0.64	0.76	XP_007677701.1
									Coniosporium apollinis	hypothetical protein	361	9e-121	0.6	0.72	XP_007779629.1
									Aureobasidium melanogenum	hypothetical protein	350	1e-116	0.57	0.69	KEQ65407.1
									Aureobasidium namibiae	hypothetical protein	344	4e-114	0.56	0.69	XP_013430773.1
									Botrytis cinerea	hypothetical protein	342	6e-113	0.57	0.67	XP_001550649.1
									Botrytis cinerea	hypothetical protein	342	2e-112	0.57	0.67	CCD44063.1
									Aureobasidium pullulans	metallo-beta-lactamase family protein	335	2e-110	0.54	0.67	KEQ86167.1
									Tuber melanosporum	hypothetical protein	333	6e-110	0.55	0.7	XP_002841098.1
Hypothetical	gw1.8.1961.1	123063	XP_007930180.1	scaffold_8:2103223-2103798	None	None	None	None	Zymoseptoria brevis	hypothetical protein	182	5e-55	0.64	0.71	KJY02428.1
									Dothistroma septosporum	hypothetical protein	161	2e-46	0.56	0.62	EME43932.1
									Aureobasidium pullulans	hypothetical protein	130	2e-34	0.49	0.62	KEQ83768.1
									Zymoseptoria tritici	hypothetical protein	125	6e-34	0.73	0.8	XP_003852327.1
									Aureobasidium subglaciale	hypothetical protein	126	6e-33	0.49	0.62	XP_013340573.1
									Baudoinia panamericana	hypothetical protein	114	1e-29	0.67	0.74	XP_007677519.1
									Neofusicoccum parvum	hypothetical protein	106	9e-26	0.49	0.64	XP_007584894.1
									Aureobasidium melanogenum	hypothetical protein	102	8e-25	0.59	0.7	KEQ67028.1
									Diplodia seriata	hypothetical protein	101	8e-24	0.46	0.64	KKY16922.1
									Sphaerulina musiva	hypothetical protein	100	3e-23	0.82	0.96	EMF13804.1
Hybrid8-3	gw1.8.2.1	93879	XP_007930181.1	scaffold_8:2104507-2116837	Molecular Function: catalytic activity; cofactor binding; binding; oxidoreductase activity. Biological Process: metabolism.	AMP-dependent synthetase and ligase; NAD(P)-binding; Thiolase-like; Malonyl-CoA ACP transacylase, ACP-binding; Phosphopantetheine-binding; NAD(P)-binding; Malonyl-CoA ACP transacylase, ACP-binding; Short-chain dehydrogenase/reductase SDR; AMP-dependent synthetase and ligase; Short-chain dehydrogenase/reductase SDR; NAD(P)-binding; Acyl transferase/acyl hydrolase/lysophospholipase; Thiolase-like; …	Animal-type fatty acid synthase and related proteins	PKS (E-value=0e+00); Acyl transferase doain (E-value=0e+00); Beta-ketoacyl synthase (E-value=2.27e-141); adenylation domain of NRPS (E-value=3.66e-112); Peptide synthase (E-value=7.56e-111); acyl transferase in PKS (E-value=1.16e-106); Non-ribosomal peptide synthetase component F (E-value=9.63e-93); Amino acid adenylation domain (E-value=6.25e-87); AMP-binding enzyme (E-value=3.95e-84); Beta-keto…	Sphaerulina musiva	hypothetical protein	4781	0	0.62	0.74	EMF08749.1
									Fusarium avenaceum	polyketide synthetase	3200	0	0.46	0.62	KIL86455.1
									Fusarium oxysporum FOSC 3-a	hypothetical protein	3196	0	0.46	0.63	EWY82813.1
									Fusarium foetens	putative polyketide synthase	3195	0	0.46	0.63	ALQ32855.1
									Fusarium oxysporum f. sp. pisi	hypothetical protein	3185	0	0.46	0.62	EXA34964.1
									Fusarium oxysporum f. sp. raphani	hypothetical protein	3185	0	0.46	0.62	EXK87577.1
									Fusarium oxysporum f. sp. vasinfectum	hypothetical protein	3184	0	0.46	0.62	EXM19059.1
									Fusarium oxysporum f. sp. cubense tropical race 4	hypothetical protein	3182	0	0.46	0.63	EXL98236.1
									Fusarium oxysporum Fo47	hypothetical protein	3182	0	0.46	0.62	EWZ30552.1
									Fusarium redolens	putative polyketide synthase	3181	0	0.45	0.62	ALQ32927.1
Oxidoreductase/Enoyl reductase	estExt_fgenesh1_kg.C_80139	212229	XP_007930182.1	scaffold_8:2133321-2134947	Molecular Function: catalytic activity; binding. Biological Process: metabolism.	NAD(P)-binding; NAD(P)-binding; NAD(P)-binding	Zinc-binding oxidoreductase	Enoyl reductase-like (E-value=5.00e-123); NADPH:quinone reductase or related Zn-dependent oxidoreductase (E-value=8.67e-35); alcohol dehydrogenase (E-value=5.33e-18); putative NAD(P)H quinone oxidoreductase, PIG3 family (E-value=1.96e-17); Enoylreductase (E-value=2.70e-17); Alcohol dehydrogenase GroES-like domain (E-value=1.17e-06)	Sphaerulina musiva	alcohol dehydrogenase	535	0	0.7	0.83	EMF08748.1
									Fusarium oxysporum f. sp. radicis-lycopersici	hypothetical protein	377	3e-125	0.5	0.69	EXL51880.1
									Fusarium oxysporum f. sp. vasinfectum	hypothetical protein	377	4e-125	0.5	0.69	EXM19060.1
									Fusarium oxysporum f. sp. melonis	hypothetical protein	377	4e-125	0.5	0.69	EXK35923.1
									Fusarium oxysporum Fo47	hypothetical protein	376	6e-125	0.5	0.69	EWZ30551.1
									Fusarium oxysporum f. sp. lycopersici	hypothetical protein	375	1e-124	0.5	0.7	EWZ85240.1
									Fusarium oxysporum f. sp. cubense race 1	Protein TOXD	375	1e-124	0.49	0.7	ENH70100.1
									Fusarium oxysporum FOSC 3-a	hypothetical protein	375	2e-124	0.5	0.69	EWY82814.1
									Fusarium oxysporum Fo5176	hypothetical protein	375	2e-124	0.49	0.7	EGU75593.1
									Fusarium avenaceum	protein toxd	375	2e-124	0.51	0.67	KIL86454.1
Cytochrome P450	fgenesh1_pm.8_#_317	190367	XP_007930183.1	scaffold_8:2135515-2137218	Molecular Function: monooxygenase activity; heme binding; iron ion binding. Biological Process: electron transport.	Cytochrome P450; Cytochrome P450, E-class, group I; Cytochrome P450; Cytochrome P450, E-class, group I; Cytochrome P450; Cytochrome P450, E-class, group I; Cytochrome P450; Cytochrome P450, E-class, group I	Cytochrome P450 CYP3/CYP5/CYP6/CYP9 subfamilies	Cytochrome P450 (E-value=3.08e-45); Cytochrome P450 (E-value=1.24e-23); flavonoid 3'-monooxygenase (E-value=3.95e-15); carotene beta-ring hydroxylase (E-value=7.95e-08); Cytochrome P450, cyclodipeptide synthase-associated (E-value=1.50e-04)	Sphaerulina musiva	Cytochrome P450	681	0	0.77	0.85	EMF08747.1
									Pyrenophora teres f. teres	hypothetical protein	342	5e-108	0.43	0.63	XP_003300908.1
									Colletotrichum graminicola	Cytochrome P450	329	6e-103	0.41	0.61	XP_008100279.1
									Fusarium graminearum	hypothetical protein	323	1e-100	0.42	0.61	EYB29645.1
									Fusarium pseudograminearum	hypothetical protein	323	1e-100	0.42	0.61	XP_009254629.1
									Fusarium graminearum	hypothetical protein	320	2e-99	0.41	0.6	XP_011324398.1
									Colletotrichum sublineola	putative Cytochrome P450	320	2e-99	0.4	0.59	KDN69925.1
									Colletotrichum gloeosporioides	Cytochrome P450	319	4e-99	0.42	0.59	EQB53320.1
									Pyrenophora tritici-repentis	Cytochrome P450 3A17	319	4e-99	0.41	0.6	XP_001942370.1
									Fusarium langsethiae	Cytochrome P450 3A17	317	3e-98	0.42	0.6	KPA41259.1
Aminotransferase	Mycfi1.e_gw1.7.757.1	34861	XP_007929658.1	scaffold_8:2137227-2138405	Molecular Function: catalytic activity; branched-chain-amino-acid transaminase activity. Biological Process: branched chain family amino acid metabolism; metabolism.	Aminotransferase, class IV; Branched-chain amino acid aminotransferase II; Branched-chain amino acid aminotransferase II; Aminotransferase, class IV	Branched chain aminotransferase BCAT1, pyridoxal phosphate enzyme type IV superfamily	Branched-chain aminotransferase beta family (E-value=1.20e-90); branched-chain amino acid aminotransferase (E-value=8.28e-90); branched-chain amino acid aminotransferase, group II (E-value=4.34e-77); Branched-chain amino acid aminotransferase/4-amino-4-deoxychorismate lyase (E-value=1.02e-45); branched-chain amino acid aminotransferase (E-value=1.08e-28); Aminotransferase class IV (E-value=4.51e-…	Sphaerulina musiva	branched-chain amino acid aminotransferase II	482	2e-165	0.64	0.75	EMF08746.1
									Coniosporium apollinis	hypothetical protein	361	1e-117	0.53	0.65	XP_007778208.1
									Sphaerulina musiva	cytosolic branched-chain amino acid aminotransferase	358	2e-116	0.52	0.64	EMF08664.1
									Aureobasidium melanogenum	branched-chain amino acid aminotransferase II	353	1e-114	0.51	0.64	KEQ60797.1
									Dothistroma septosporum	hypothetical protein	353	3e-114	0.5	0.63	EME44489.1
									Pseudocercospora fijiensis	hypothetical protein	349	7e-113	0.52	0.64	XP_007924646.1
									Aureobasidium subglaciale	hypothetical protein	347	3e-112	0.49	0.64	XP_013341009.1
									Aureobasidium namibiae	branched-chain amino acid aminotransferase II	346	8e-112	0.49	0.64	XP_013430891.1
									Zymoseptoria tritici	hypothetical protein	346	1e-111	0.51	0.65	XP_003848025.1
									Neofusicoccum parvum	putative branched-chain-amino-acid aminotransferase protein	346	1e-111	0.5	0.63	XP_007588233.1
ABC transporter	Mycfi1.e_gw1.7.14.1	34522	XP_007929632.1	scaffold_8:2139367-2143595	Molecular Function: nucleoside triphosphatase activity; nucleotide binding; ATPase activity, coupled to transmembrane movement of substance; ATPase activity; ATP binding. Biological Process: transport. Cellular Component: integral to membrane.	AAA+ ATPase, core; AAA+ ATPase, core; ABC transporter, transmembrane region; ABC transporter, transmembrane region, type 1; ABC transporter-like; ABC transporter-like; ABC transporter, transmembrane region; ABC transporter, transmembrane region, type 1; ABC transporter, transmembrane region; ABC transporter, transmembrane region, type 1; ABC transporter, transmembrane region; ABC transporter, tra…	None	multidrug resistance protein (mdr1) (E-value=1.86e-139); ABC-type multidrug transport system, ATPase and permease component (E-value=1.08e-129); ATP-binding cassette domain of a mitochondrial protein MTABC3 and related proteins (E-value=1.06e-128); ATP-binding cassette domain of a mitochondrial protein MTABC3 and related proteins (E-value=1.63e-120); Conjugate Transporter-2 (CT2) Family protein (…	Sphaerulina musiva	multidrug resistance protein 1, 2	1631	0	0.67	0.8	EMF08744.1
									Baudoinia panamericana	hypothetical protein	1332	0	0.56	0.72	XP_007675489.1
									Dothistroma septosporum	hypothetical protein	1319	0	0.55	0.72	EME42871.1
									Pseudocercospora fijiensis	ABC transporter, ABC-B family, MDR type	1312	0	0.55	0.71	XP_007927232.1
									Sphaerulina musiva	multidrug resistance protein 1, 2	1283	0	0.53	0.71	EMF11739.1
									Neosartorya udagawae	leptomycin B resistance protein pmd1	1272	0	0.54	0.7	GAO82238.1
									Aspergillus clavatus	ABC multidrug transporter Mdr1	1271	0	0.54	0.71	XP_001273942.1
									Aspergillus fumigatus	multidrug resistance protein 1	1271	0	0.54	0.71	AAB88657.1
									Aspergillus fumigatus var. RP-2014	ABC multidrug transporter Mdr1	1271	0	0.54	0.71	KEY77376.1
									Aspergillus fumigatus Af293	ABC multidrug transporter Mdr1	1271	0	0.54	0.71	XP_754025.1
Hypothetical	gw1.8.1236.1	112759	XP_007930184.1	scaffold_8:2145680-2146117	None	None	None	Cdc25 - Rhodanese Homology Domain superfamily (E-value=1.46e-21); Rhodanese-like domain (E-value=6.87e-06); Rhodanese Homology Domain (E-value=1.46e-05)	Sphaerulina musiva	hypothetical protein	246	1e-80	0.76	0.86	EMF10694.1
									Baudoinia panamericana	hypothetical protein	227	4e-73	0.71	0.83	XP_007677522.1
									Dothistroma septosporum	hypothetical protein	224	7e-72	0.7	0.82	EME38508.1
									Zymoseptoria tritici	hypothetical protein	215	2e-68	0.67	0.77	XP_003852446.1
									Zymoseptoria brevis	hypothetical protein	214	1e-67	0.68	0.77	KJX94130.1
									Aureobasidium namibiae	hypothetical protein	202	2e-63	0.63	0.78	XP_013430550.1
									Aureobasidium pullulans	hypothetical protein	203	3e-63	0.63	0.77	KEQ82192.1
									Aureobasidium melanogenum	hypothetical protein	201	2e-62	0.62	0.78	KEQ65332.1
									Aureobasidium subglaciale	hypothetical protein	196	3e-60	0.62	0.77	XP_013347195.1
									Coniosporium apollinis	hypothetical protein	147	1e-41	0.49	0.67	XP_007779586.1
laccase	fgenesh1_pm.8_#_320	190370	XP_007930185.1	scaffold_8:2147249-2149775	Molecular Function: copper ion binding; oxidoreductase activity	Multicopper oxidase, type 2; Multicopper oxidase, type 3; Multicopper oxidase, type 1; Multicopper oxidase, type 2; Multicopper oxidase, type 3	Multicopper oxidase	First cupredoxin domain of the fungal laccases similar to Ma-LCC from Melanocarpus albomyces (E-value=4.51e-73); Second cupredoxin domain of fungal laccase (E-value=2.85e-65); Third cupredoxin domain of fungal laccase (E-value=5.30e-65); laccase, plant (E-value=3.84e-61); L-ascorbate oxidase (E-value=5.32e-59); Multicopper oxidase with three cupredoxin domains (E-value=1.19e-50); Multicopper oxid…	Dothistroma septosporum	carbohydrate-binding module family 20 protein	941	0	0.75	0.86	EME38505.1
									Sphaerulina musiva	carbohydrate-binding module family 20 protein	897	0	0.73	0.84	EMF10695.1
									Zymoseptoria tritici	hypothetical protein	832	0	0.68	0.8	XP_003852363.1
									Zymoseptoria brevis	hypothetical protein	827	0	0.68	0.8	KJX94131.1
									Baudoinia panamericana	carbohydrate-binding module family 20 protein	740	0	0.61	0.75	XP_007679364.1
									fungal sp. No. 11243	hypothetical protein	677	0	0.55	0.71	GAM85422.1
									Scleromitrula shiraiana	laccase	645	0	0.54	0.69	ALR81978.1
									Sclerotinia sclerotiorum	hypothetical protein	644	0	0.54	0.69	XP_001586898.1
									Sclerotinia borealis	hypothetical protein	640	0	0.55	0.69	ESZ91590.1
									Botrytis cinerea	putative laccase protein	640	0	0.54	0.69	EMR81386.1
Alpha-mannosidase	estExt_Genewise1.C_80887	167350	XP_007930186.1	scaffold_8:2150111-2153495	Molecular Function: catalytic activity; mannosidase activity; transporter activity; alpha-mannosidase activity. Biological Process: mannose metabolism; transport; carbohydrate metabolism.	Glycoside hydrolase/deacetylase, beta/alpha-barrel; Glycosyl hydrolases 38, C-terminal; Bacterial extracellular solute-binding family 1, conserved site; Glycoside hydrolase, family 38, core; Glycosyl hydrolases 38, C-terminal; Bacterial extracellular solute-binding family 1, conserved site; Glycoside hydrolase, family 38, core; Glycoside hydrolase/deacetylase, beta/alpha-barrel	Alpha-mannosidase	Alpha-mannosidase (E-value=0e+00); N-terminal catalytic domain of yeast vacuolar alpha-mannosidases and similar proteins (E-value=2.50e-167); Glycosyl hydrolases family 38 N-terminal domain (E-value=1.98e-106); Glycosyl hydrolases family 38 C-terminal domain (E-value=6.37e-103); Alpha mannosidase, middle domain (E-value=3.08e-34); Alpha mannosidase, middle domain (E-value=5.14e-32); alpha-mannosi…	Dothistroma septosporum	glycoside hydrolase family 38 protein	1777	0	0.77	0.87	EME44059.1
									Sphaerulina musiva	glycoside hydrolase family 38 protein	1752	0	0.78	0.85	EMF13863.1
									Zymoseptoria tritici	putative alpha-mannosidase I	1730	0	0.76	0.85	XP_003852213.1
									Zymoseptoria brevis	alpha-mannosidase like protein	1729	0	0.76	0.85	KJX94216.1
									Baudoinia panamericana	glycoside hydrolase family 38 protein	1573	0	0.69	0.81	XP_007677539.1
									Macrophomina phaseolina	Glycoside hydrolase family 38 core	1508	0	0.67	0.78	EKG22051.1
									Aureobasidium melanogenum	putative alpha-mannosidase I	1501	0	0.67	0.79	KEQ67140.1
									Aureobasidium pullulans	putative alpha-mannosidase I	1499	0	0.67	0.79	KEQ80119.1
									Aureobasidium namibiae	putative alpha-mannosidase I	1498	0	0.66	0.78	XP_013432191.1
									Diplodia seriata	putative alpha-mannosidase	1489	0	0.66	0.78	KKY26012.1
Hypothetical	Genemark.9078_g	178066	XP_007930187.1	scaffold_8:2153518-2153945	None	None	None	None	No hits
Hypothetical	estExt_Genemark.C_80418	208804	XP_007930188.1	scaffold_8:2153971-2155122	None	None	None	None	No hits
Hypothetical	fgenesh1_kg.8_#_141_#_4417303:2	183731	XP_007930189.1	scaffold_8:2155832-2156585	None	None	None	Domain of unknown function (DUF4639) (E-value=7.20e-03)	Dothistroma septosporum	hypothetical protein	96.3	2e-20	0.39	0.64	EME44061.1
									Sphaerulina musiva	hypothetical protein	85.9	8e-17	0.37	0.59	EMF13862.1
									Zymoseptoria brevis	hypothetical protein	79.7	1e-14	0.36	0.58	KJX94215.1
									Zymoseptoria tritici	hypothetical protein	77.8	6e-14	0.36	0.56	XP_003852605.1
									Aureobasidium subglaciale	hypothetical protein	62.8	5e-09	0.53	0.67	XP_013341467.1
									Aureobasidium namibiae	hypothetical protein	62.4	7e-09	0.55	0.67	XP_013423313.1
									Aureobasidium melanogenum	hypothetical protein	60.1	4e-08	0.51	0.67	KEQ65914.1
									Aureobasidium pullulans	hypothetical protein	59.7	7e-08	0.51	0.62	KEQ88739.1
									Valsa mali	hypothetical protein	51.2	6e-05	0.53	0.67	KUI65878.1
									Valsa mali var. pyri	hypothetical protein	50.1	0.0001	0.51	0.67	KUI60398.1
Cupin domain-containing	Mycfi1.gw1.7.920.1	18509	XP_007929593.1	scaffold_8:2156740-2157116	Biological Process: regulation of transcription, DNA-dependent	AraC protein, arabinose-binding/dimerisation	None	Cupin domain protein related to quercetin dioxygenase (E-value=1.06e-13); Cupin (E-value=1.20e-03); Cupin domain (E-value=3.26e-03)	Baudoinia panamericana	hypothetical protein	171	2e-52	0.78	0.9	XP_007677432.1
									Dothistroma septosporum	hypothetical protein	172	3e-52	0.79	0.89	EME44054.1
									Sphaerulina musiva	RmlC-like cupin	169	2e-51	0.78	0.89	EMF13861.1
									Zymoseptoria tritici	hypothetical protein	159	1e-47	0.74	0.84	XP_003852608.1
									Bipolaris victoriae	hypothetical protein	138	5e-39	0.66	0.78	XP_014554325.1
									Bipolaris oryzae	hypothetical protein	135	6e-38	0.63	0.77	XP_007693329.1
									Zymoseptoria tritici	hypothetical protein	134	1e-37	0.59	0.79	XP_003857437.1
									Bipolaris sorokiniana	hypothetical protein	134	2e-37	0.63	0.78	XP_007706029.1
									Actinomadura madurae	hypothetical protein	127	5e-35	0.58	0.78	WP_021592472.1
									Bipolaris maydis	hypothetical protein	121	2e-32	0.59	0.74	XP_014077763.1
N-acetyltransferase	Mycfi1.e_gw1.7.1121.1	34126	XP_007929616.1	scaffold_8:2157319-2157837	Molecular Function: N-acetyltransferase. Biological Process: metabolism.	GCN5-related N-acetyltransferase; GCN5-related N-acetyltransferase	N-acetyltransferase	Acetyltransferase (GNAT) family (E-value=1.26e-16); Ribosomal protein S18 acetylase RimI and related acetyltransferase (E-value=1.09e-13); N-Acyltransferase superfamily (E-value=9.16e-13); ribosomal-protein-alanine acetyltransferase (E-value=2.21e-09); N-acetylglutamate synthase or related acetyltransferase, GNAT family (E-value=2.42e-08); acetyltransferase (E-value=8.53e-07); Acetyltransferase (…	Dothistroma septosporum	hypothetical protein	184	2e-55	0.59	0.74	EME38499.1
									Sphaerulina musiva	acetyltransferase	182	7e-55	0.59	0.74	EMF13860.1
									Baudoinia panamericana	hypothetical protein	182	9e-55	0.59	0.72	XP_007677615.1
									Phialophora attae	putative N-acetyltransferase	182	2e-54	0.53	0.68	KPI34609.1
									Exophiala xenobiotica	hypothetical protein	181	3e-54	0.58	0.7	XP_013312664.1
									Rhinocladiella mackenziei	hypothetical protein	175	6e-52	0.55	0.69	XP_013266836.1
									Fonsecaeae pedrosoi	hypothetical protein	175	9e-52	0.55	0.68	XP_013286511.1
									Cladophialophora immunda	hypothetical protein	173	4e-51	0.55	0.68	KIW31248.1
									Aureobasidium pullulans	acetyltransferase	172	1e-50	0.52	0.68	KEQ86239.1
									Fonsecaea multimorphosa	hypothetical protein	170	8e-50	0.53	0.65	KIX95124.1
Hypothetical	Genemark.9082_g	178070	XP_007930190.1	scaffold_8:2160405-2160731	None	None	None	None	No hits
Hypothetical	Mycfi1.e_gw1.7.241.1	35024	XP_007929670.1	scaffold_8:2160769-2162234	None	None	None	dihydrolipoamide dehydrogenase (E-value=7.35e-03)	Pyrenophora teres f. teres	hypothetical protein	311	3e-96	0.4	0.58	XP_003297746.1
									Setosphaeria turcica	hypothetical protein	305	6e-94	0.4	0.57	XP_008023579.1
									Pyrenophora tritici-repentis	conserved hypothetical protein	304	1e-93	0.4	0.56	XP_001938435.1
									Bipolaris oryzae	hypothetical protein	294	7e-90	0.39	0.55	XP_007685844.1
									Bipolaris sorokiniana	hypothetical protein	293	2e-89	0.38	0.56	XP_007701471.1
									Bipolaris zeicola	hypothetical protein	293	2e-89	0.38	0.56	XP_007708315.1
									Stemphylium lycopersici	amine oxidase	292	3e-89	0.37	0.57	KNG46466.1
									Bipolaris maydis	hypothetical protein	290	2e-88	0.38	0.55	XP_014081361.1
									Bipolaris victoriae	hypothetical protein	288	1e-87	0.38	0.55	XP_014558427.1
									Parastagonospora nodorum	hypothetical protein	278	7e-84	0.36	0.57	XP_001794518.1

## Sheet: PKS8-4 cluster
Description in Figures 3 and 10	Transcript Name	Protein ID	Accession	Location	GO Description	Interpro Description	KOG Description	Domains Identified	Species	Description	Max score	E-value	Percent Identity	Percent Similarity	Accession
Amino acid transporter	Mycfi1.e_gw1.11.98.1	37637	XP_007929690.1	scaffold_8:3777205-3779154	Molecular Function: transporter activity. Biological Process: transport. Cellular Component: membrane.	Sugar transporter, conserved site; Sugar transporter, conserved site; Sugar transporter, conserved site	None	Transmembrane amino acid transporter protein (E-value=2.15e-09)	Phialocephala scopiformis	hypothetical protein	785	0	0.72	0.83	KUJ09903.1
									Tolypocladium ophioglossoides	hypothetical protein	765	0	0.7	0.83	KND91414.1
									Talaromyces cellulolyticus	amino acid transporter	759	0	0.7	0.82	GAM41061.1
									Talaromyces verruculosus	hypothetical protein	747	0	0.7	0.82	KUL88342.1
									Oidiodendron maius Zn	hypothetical protein	746	0	0.68	0.81	KIM96119.1
									Thielavia terrestris	hypothetical protein	743	0	0.7	0.83	XP_003653987.1
									Talaromyces marneffei	hypothetical protein	740	0	0.68	0.81	KFX49915.1
									Talaromyces marneffei	conserved hypothetical protein	740	0	0.68	0.81	XP_002153525.1
									Torrubiella hemipterigena	hypothetical protein	734	0	0.68	0.81	CEJ88833.1
									Talaromyces stipitatus	conserved hypothetical protein	733	0	0.69	0.8	XP_002487893.1
Sugar dehydrogenase	Mycfi1.estExt_fgenesh1_pg.C_110248	87949	XP_007930391.1	scaffold_8:3779474-3782698	Molecular Function: Catalytic activity; Binding; Oxidoreductase activity. Biological Process: Metabolism.	NAD(P)-binding; NAD(P)-binding; Short-chain dehydrogenase/reductase SDR; Glucose/ribitol dehydrogenase; Short-chain dehydrogenase/reductase SDR; Glucose/ribitol dehydrogenase; NAD(P)-binding	Diacetyl reductase/L-xylulose reductase	Short chain dehydrogenase (E-value=2.88e-55); Classical short chain dehydrogenase/reductase (E-value=2.37e-43); NAD(P)-dependent dehydrogense, short-chain alcohol dehydrogenase family (E-value=2.27e-40); 2,3-dihydro-2,3-dihydroxybenzoate dehydrogenase (E-value=1.20e-25); Enoyl-(Acyl carrier protein) reductase (E-value=2.15e-19); 3-ketoacyl-(acyl-carrier-protein) reductase (E-value=2.47e-19); Shor…	Dothistroma septosporum	hypothetical protein	315	1e-98	0.72	0.82	EME45238.1
									Baudoinia panamericana	hypothetical protein	288	5e-88	0.68	0.78	XP_007679359.1
									Zymoseptoria brevis	short chain dehydrogenase like protein	275	5e-83	0.62	0.73	KJX96208.1
									Zymoseptoria tritici	hypothetical protein	275	6e-83	0.61	0.73	XP_003852416.1
									Neonectria ditissima	hypothetical protein	265	2e-79	0.61	0.74	KPM43237.1
									Acremonium chrysogenum	L-xylulose reductase-like protein	265	3e-79	0.61	0.72	KFH43508.1
									Aspergillus oryzae	dehydrogenase with different specificities	234	1e-67	0.55	0.66	EIT74382.1
									Aspergillus flavus	short chain dehydrogenase/reductase family oxidoreductase	229	8e-66	0.54	0.64	KOC18567.1
									Penicillium rubens	Pc22g18650	226	1e-64	0.5	0.64	XP_002565770.1
									Penicillium italicum	Glucose/ribitol dehydrogenase	225	3e-64	0.5	0.63	KGO68527.1
Hypothetical	e_gw1.8.1805.1	142446	XP_007930392.1	scaffold_8:3800073-3801047	None	None	Uncharacterized conserved protein	Rab GTPase interacting factor, Golgi membrane protein (E-value=1.48e-20); Yip1 integral membrane domain (E-value=2.68e-06)	Sphaerulina musiva	Yip1 domain protein	399	1e-135	0.81	0.91	EMF10668.1
									Zymoseptoria tritici	hypothetical protein	385	1e-130	0.84	0.9	XP_003852239.1
									Zymoseptoria brevis	yip1 domain-containing protein	385	4e-130	0.83	0.89	KJX93508.1
									Baudoinia panamericana	hypothetical protein	384	5e-130	0.79	0.88	XP_007679289.1
									Dothistroma septosporum	hypothetical protein	384	5e-130	0.79	0.87	EME43939.1
									Macrophomina phaseolina	hypothetical protein	348	2e-116	0.7	0.8	EKG10054.1
									Aureobasidium subglaciale	hypothetical protein	348	4e-116	0.72	0.79	XP_013348865.1
									Diplodia seriata	putative yip1 domain protein	347	2e-115	0.7	0.8	KKY16139.1
									Neofusicoccum parvum	putative yip1 domain protein	347	2e-115	0.7	0.81	XP_007589025.1
									Aureobasidium pullulans	Yip1-domain-containing protein	345	8e-115	0.7	0.79	KEQ87984.1
Hypothetical	fgenesh1_pg.8_#_566	199423	XP_007930393.1	scaffold_8:3801366-3803450	None	None	None	phosphotransferase, alcohol group as acceptor/kinase (E-value=7.20e-04); Eukaryotic Choline Kinase and similar proteins (E-value=1.53e-03); Choline/ethanolamine kinase (E-value=2.16e-03)	Zymoseptoria brevis	hypothetical protein	82.4	4e-14	0.39	0.56	KJX93509.1
									Dothistroma septosporum	hypothetical protein	78.2	7e-13	0.36	0.5	EME43940.1
									Zymoseptoria tritici	hypothetical protein	79.7	2e-12	0.38	0.56	XP_003852574.1
									Uncinocarpus reesii	hypothetical protein	63.5	3e-07	0.31	0.51	XP_002583545.1
									Aspergillus oryzae	hypothetical protein	56.6	1e-05	0.28	0.49	XP_003189393.1
									Rasamsonia emersonii	hypothetical protein	53.9	4e-05	0.3	0.51	XP_013324491.1
									Aspergillus nomius	hypothetical protein	55.1	4e-05	0.28	0.48	KNG81353.1
									Arthroderma otae	predicted protein	55.1	5e-05	0.27	0.49	XP_002848745.1
									Aspergillus kawachii	similar to An12g02300	55.1	5e-05	0.29	0.48	GAA89211.1
									Emmonsia crescens	hypothetical protein	53.9	0.0001	0.3	0.46	KKZ60974.1
PKS8-4	fgenesh1_pm.8_#_483	190533	XP_007930394.1	scaffold_8:3804677-3813869	Molecular Function: catalytic activity; cofactor binding; binding. Biological Process: metabolism.	NAD(P)-binding; Thiolase-like; Malonyl-CoA ACP transacylase, ACP-binding; Phosphopantetheine-binding; NAD(P)-binding; Malonyl-CoA ACP transacylase, ACP-binding; NAD(P)-binding; Acyl transferase/acyl hydrolase/lysophospholipase; Thiolase-like; Malonyl-CoA ACP transacylase, ACP-binding	Animal-type fatty acid synthase and related proteins	Acyl transferase domain (E-value=3.39e-165); PKS (E-value=2.51e-154); Beta-ketoacyl synthase (E-value=1.85e-117); Acyl transferase domain in PKS (E-value=1.61e-75); Beta-ketoacyl synthase, N-terminal domain (E-value=2.20e-68); polyketide-type polyunsaturated fatty acid synthase PfaA (E-value=2.40e-44); Ketoreductase (E-value=4.56e-41); Acyl transferase domain (E-value=1.51e-40); PKS dehydratase (…	Zymoseptoria tritici	polyketide synthase	3275	0	0.61	0.75	XP_003856913.1
									Zymoseptoria brevis	polyketide synthase like protein	3152	0	0.61	0.75	KJX95571.1
									Myceliophthora thermophila	polyketide synthase	2694	0	0.53	0.68	XP_003663562.1
									Colletotrichum gloeosporioides	lovastatin nonaketide synthase	2569	0	0.5	0.66	XP_007283082.1
									Colletotrichum gloeosporioides	hypothetical protein	2563	0	0.5	0.66	EQB51185.1
									Alternaria alternata	polyketide synthase PksF	2412	0	0.48	0.64	AFN68297.1
									Pyrenophora teres f. teres	hypothetical protein	2405	0	0.48	0.64	XP_003306795.1
									Parastagonospora nodorum	hypothetical protein	2394	0	0.48	0.64	XP_001798193.1
									Setosphaeria turcica	hypothetical protein	2386	0	0.48	0.64	XP_008031663.1
									Phoma betae	polyketide synthase	2373	0	0.48	0.64	BAQ25466.1
Enoyl reductase-like/quinone oxidoreductase	Mycfi1.e_gw1.11.213.1	37626	XP_007929689.1	scaffold_8:3815781-3816938	Molecular Function: catalytic activity; binding. Biological Process: metabolism.	NAD(P)-binding; NAD(P)-binding; NAD(P)-binding	Zinc-binding oxidoreductase	enoyl reductase-like (E-value=1.51e-94); putative NAD(P)H quinone oxidoreductase, PIG3 family (E-value=9.59e-11); Enoylreductase (E-value=1.03e-10); alcohol dehydrogenase (E-value=3.59e-09); D-arabinose 1-dehydrogenase, Zn-dependent alcohol dehydrogenase family (E-value=5.48e-09); Zinc-binding dehydrogenase (E-value=1.69e-05)	Zymoseptoria tritici	hypothetical protein	499	3e-173	0.65	0.81	XP_003856767.1
									Zymoseptoria brevis	zinc-binding dehydrogenase family oxidoreductase like protein	499	4e-173	0.65	0.81	KJX95559.1
									Colletotrichum gloeosporioides	zinc-binding dehydrogenase family	410	4e-138	0.55	0.7	XP_007283077.1
									Colletotrichum gloeosporioides	hypothetical protein	408	2e-137	0.55	0.7	EQB51190.1
									Myceliophthora thermophila	hypothetical protein	392	6e-131	0.53	0.69	XP_003663563.1
									Stemphylium lycopersici	zinc-binding dehydrogenase family oxidoreductase	388	2e-129	0.54	0.69	KNG46188.1
									Phoma betae	zinc-binding dehydrogenase family protein	384	7e-128	0.53	0.69	BAQ25464.1
									Setosphaeria turcica	hypothetical protein	383	1e-127	0.54	0.69	XP_008031661.1
									Bipolaris maydis	hypothetical protein	383	2e-127	0.54	0.68	XP_014074143.1
									Parastagonospora nodorum	hypothetical protein	372	2e-123	0.52	0.67	XP_001798191.1
Cytochrome P450	fgenesh1_pm.8_#_485	190535	XP_007930395.1	scaffold_8:3818291-3820061	Molecular Function: monooxygenase activity; heme binding; iron ion binding. Biological Process: electron transport.	Cytochrome P450, E-class, group I; Cytochrome P450; Cytochrome P450, E-class, group I; Cytochrome P450; Cytochrome P450, E-class, group I; Cytochrome P450; Cytochrome P450, E-class, group I; Cytochrome P450	Cytochrome P450 CYP11/CYP12/CYP24/CYP27 subfamilies	Cytochrome P450 (E-value=4.55e-42); Cytochrome P450 (E-value=1.12e-20); Cytochrome P450 (E-value=2.16e-19); carotene beta-ring hydroxylase (E-value=1.55e-05)	Zymoseptoria tritici	putative P450 monooxygenase	618	0	0.62	0.77	XP_003856910.1
									Zymoseptoria brevis	hypothetical protein	613	0	0.59	0.76	KJX95572.1
									Myceliophthora thermophila	hypothetical protein	423	2e-138	0.45	0.62	XP_003663564.1
									Colletotrichum gloeosporioides	Cytochrome P450	377	2e-121	0.42	0.6	XP_007283078.1
									Colletotrichum gloeosporioides	Cytochrome P450	375	1e-120	0.42	0.6	EQB51189.1
									Parastagonospora nodorum	hypothetical protein	360	8e-115	0.4	0.57	XP_001798192.1
									Setosphaeria turcica	hypothetical protein	359	2e-114	0.41	0.55	XP_008031662.1
									Stemphylium lycopersici	Cytochrome P450	359	3e-114	0.4	0.56	KNG46189.1
									Pyrenophora teres f. teres	hypothetical protein	355	1e-112	0.39	0.58	XP_003306796.1
									Phoma betae	Cytochrome P450	354	3e-112	0.39	0.56	BAQ25465.1
Hypothetical	Genemark.9329_g	178317	XP_007930396.1	scaffold_8:3820108-3820835	None	None	None	None	No hits
Hypothetical	Genemark.9330_g	178318	XP_007930397.1	scaffold_8:3820936-3821274	None	None	None	None	No hits
Dehydrogenase	Mycfi1.e_gw1.11.493.1	37548	XP_007929680.1	scaffold_8:3827865-3829034	Molecular Function: Catalytic activity; Binding; Oxidoreductase activity. Biological Process: Metabolism.	NAD(P)-binding; NAD(P)-binding; Glucose/ribitol dehydrogenase; Short-chain dehydrogenase/reductase SDR; Glucose/ribitol dehydrogenase; Short-chain dehydrogenase/reductase SDR; NAD(P)-binding	Dehydrogenses with different specificities (related to short-chain alcohol dehydrogenases)	Retinol dehydrogenase (retinol-DH), Light dependent Protochlorophyllide (E-value=1.10e-57); short chain dehydrogenase (E-value=1.72e-32); short chain dehydrogenase (E-value=5.07e-24); NAD(P)-dependent dehydrogenase, short-chain alcohol dehydrogenase family (E-value=7.03e-24); 3-oxoacyl-(acyl-carrier-protein) reductase (E-value=1.43e-12); short chain dehydrogenase (E-value=2.82e-11); light-depende…	Zymoseptoria tritici	hypothetical protein	446	1e-153	0.67	0.8	XP_003856912.1
									Zymoseptoria brevis	hypothetical protein	449	6e-142	0.66	0.8	KJX95572.1
									Colletotrichum gloeosporioides	short-chain dehydrogenase	371	8e-124	0.57	0.7	EQB51186.1
									Colletotrichum gloeosporioides	short-chain dehydrogenase, putative	362	2e-120	0.56	0.7	XP_007283081.1
									Diaporthe ampelina	putative short-chain dehydrogenase	360	1e-119	0.55	0.69	KKY31728.1
									Phoma betae	short-chain dehydrogenase	349	5e-115	0.54	0.69	BAQ25463.1
									Setosphaeria turcica	hypothetical protein	342	2e-112	0.52	0.7	XP_008031659.1
									Pyrenophora teres f. teres	hypothetical protein	342	2e-112	0.54	0.67	XP_003306799.1
									Bipolaris maydis	hypothetical protein	337	2e-110	0.52	0.67	XP_014074141.1
									Nectria haematococca	hypothetical protein	302	7e-97	0.47	0.67	XP_003049440.1
Hypothetical	Genemark.9332_g	178320	XP_007930398.1	scaffold_8:3835435-3837286	None	None	None	None	No hits

## Sheet: PKS10-1 cluster
Description in Figures 3 and 10	Transcript Name	Protein ID	Accession	Location	GO Description	Interpro Description	KOG Description	Domains Identified	Species	Description	Max score	E-value	Percent Identity	Percent Similarity	Accession
Hypothetical	Genemark.10204_g	179192	XP_007931479.1	scaffold_10:1143051-1144368	None	None	None	None	No hits
Clp protease	e_gw1.10.935.1	145667	XP_007931480.1	scaffold_10:1144816-1145539	Molecular Function: endopeptidase Clp activity. Biological Process: proteolysis and peptidolysis.	Peptidase S14, ClpP; Peptidase S14, ClpP	ATP-dependent Clp protease, proteolytic subunit	ATP-dependent Clp protease proteolytic subunit (E-value=4.76e-122); Caseinolytic protease (E-value=4.35e-104); Clp protease (E-value=4.84e-104); ATP-dependent protease ClpP (E-value=2.06e-99); ATP-dependent Clp endopeptidase, proteolytic subunit ClpP (E-value=3.22e-96); Periplasmic serine protease (E-value=6.38e-10); signal peptide peptidase SppA (E-value=6.20e-04)	Zymoseptoria brevis	ATP-dependent clp protease proteolytic subunit like protein	369	5e-126	0.88	0.93	KJY02010.1
									Baudoinia panamericana	hypothetical protein	367	3e-125	0.87	0.93	XP_007672802.1
									Dothistroma septosporum	ATP-dependent Clp protease-like protein	364	5e-125	0.91	0.95	EME40223.1
									Zymoseptoria tritici	hypothetical protein	363	1e-124	0.89	0.94	XP_003848397.1
									Aureobasidium pullulans	hypothetical protein	344	3e-116	0.8	0.9	KEQ78361.1
									Sphaerulina musiva	ATP-dependent Clp protease proteolytic subunit	340	1e-115	0.83	0.89	EMF08697.1
									Aureobasidium melanogenum	hypothetical protein	338	1e-114	0.84	0.92	KEQ66979.1
									Talaromyces islandicus	ATP-dependent Clp protease, protease subunit	338	3e-114	0.82	0.89	CRG88362.1
									Penicillium oxalicum	hypothetical protein	338	4e-114	0.81	0.89	EPS27000.1
									Aspergillus terreus	ATP-dependent Clp protease proteolytic subunit	338	5e-114	0.83	0.89	XP_001209002.1
Hypothetical	estExt_fgenesh1_kg.C_100033	212534	XP_007931481.1	scaffold_10:1148062-1148617	None	None	None	None	No hits
Hypothetical/Molecular chaperone	estExt_fgenesh1_kg.C_100034	212535	XP_007931482.1	scaffold_10:1149254-1150328	None	None	Molecular chaperone (DnaJ superfamily)	DnaJ-class molecular chaperone with C-terminal Zn finger domain (E-value=2.09e-13); DnaJ domain (E-value=3.91e-13); chaperone protein DnaJ (E-value=3.13e-11); DnaJ molecular chaperone homology domain (E-value=1.90e-09); chaperone protein DnaJ (E-value=2.61e-09); DnaJ domain or J-domain (E-value=4.60e-08)	Sphaerulina musiva	hypothetical protein	366	8e-122	0.59	0.73	EMF08831.1
									Dothistroma septosporum	hypothetical protein	344	3e-113	0.56	0.68	EME39891.1
									Baudoinia panamericana	hypothetical protein	320	5e-104	0.59	0.69	XP_007672517.1
									Zymoseptoria brevis	hypothetical protein	319	2e-103	0.53	0.69	KJX99916.1
									fungal sp. No. 11243	hypothetical protein	250	1e-76	0.47	0.63	GAM83189.1
									Aureobasidium subglaciale	hypothetical protein	244	3e-74	0.47	0.62	XP_013339631.1
									Aureobasidium pullulans	hypothetical protein	238	1e-71	0.46	0.62	KEQ82663.1
									Aureobasidium namibiae	hypothetical protein	234	3e-71	0.47	0.62	XP_013423441.1
									Aureobasidium melanogenum	hypothetical protein	229	3e-69	0.46	0.62	KEQ67068.1
									Neofusicoccum parvum	putative domain containing protein	201	4e-58	0.39	0.57	XP_007582412.1
Hypothetical	Mycfi1.fgenesh1_pg.C_scaffold_38000019	84804	XP_007931483.1	scaffold_10:1150928-1151801	None	None	None	None	Sphaerulina musiva	hypothetical protein	97.4	5e-20	0.31	0.56	EMF09024.1
									Dothistroma septosporum	hypothetical protein	89	9e-17	0.3	0.48	EME39779.1
									Glarea lozoyensis	hypothetical protein	59.3	2e-06	0.35	0.49	XP_008076829.1
									Baudoinia panamericana	hypothetical protein	56.2	1e-05	0.31	0.48	XP_007672745.1
									Aspergillus clavatus	hypothetical protein	54.7	5e-05	0.32	0.47	XP_001269492.1
									Sclerotinia sclerotiorum	hypothetical protein	50.8	0.001	0.27	0.48	XP_001588063.1
1,3,8-naphthalenetriol reductase like protein	e_gw1.10.1564.1	145765	XP_007931484.1	scaffold_10:1154333-1155194	Molecular Function: catalytic activity; binding; oxidoreductase activity. Biological Process: metabolism.	NAD(P)-binding; NAD(P)-binding; Short-chain dehydrogenase/reductase SDR; Glucose/ribitol dehydrogenase; Short-chain dehydrogenase/reductase SDR; Glucose/ribitol dehydrogenase; NAD(P)-binding	Reductases with broad range of substrate specificities	tetrahydroxynaphthalene/trihydroxynaphthalene reductase-like, classical short chain dehydrogenase/reductase (E-value=1.77e-115); 3-ketoacyl-(acyl-carrier-protein) reductase (E-value=4.01e-79); NAD(P)-dependent dehydrogenase, short-chain alcohol dehydrogenase family (E-value=5.96e-64); 3-oxoacyl-(acyl-carrier-protein) reductase (E-value=1.38e-61); acetoacetyl-CoA reductase (E-value=5.31e-52); shor…	Dothistroma septosporum	Elsinochrome reductase-like protein	509	4e-180	0.94	0.97	EME39778.1
									Cercospora kikuchii	hydroxynaphthalene reductase	490	8e-173	0.91	0.97	AIO04500.1
									Aureobasidium subglaciale	hypothetical protein	479	1e-168	0.89	0.95	XP_013342151.1
									Aureobasidium melanogenum	ESC reductase	479	2e-168	0.89	0.95	KEQ67498.1
									Baudoinia panamericana	hypothetical protein	478	8e-168	0.88	0.93	XP_007672744.1
									Aureobasidium pullulans	ESC reductase	477	1e-167	0.88	0.95	KEQ82752.1
									Zymoseptoria tritici	hypothetical protein	474	2e-166	0.87	0.93	XP_003848335.1
									Zymoseptoria brevis	1,3,8-naphthalenetriol reductase like protein	474	9e-166	0.87	0.93	KJX99869.1
									Aureobasidium namibiae	NAD(P)-binding protein	472	1e-165	0.89	0.94	XP_013432316.1
									Sphaerulina musiva	ESC reductase	468	8e-164	0.87	0.95	EMF09023.1
Hypothetical	estExt_Genemark.C_100161	209158	XP_007931485.1	scaffold_10:1154538-1157139	None	None	None	None	No hits
Transcription factor with Zn(II)2 Cys6 and C2H2 zinc-finger domains	estExt_fgenesh1_pg.C_100111	216849	XP_007931486.1	scaffold_10:1156426-1160149	Molecular Function: transcription factor activity; nucleic acid binding; zinc ion binding. Biological Process: regulation of transcription, DNA-dependent. Cellular Component: intranuclear; nucleus	Fungal transcriptional regulatory protein, N-terminal; Zinc finger C2H2-type; Zinc finger C2H2-type; Fungal transcriptional regulatory protein, N-terminal; Zinc finger C2H2-type; Fungal transcriptional regulatory protein, N-terminal; Zinc finger C2H2-type; Zinc finger C2H2-type; Fungal transcriptional regulatory protein, N-terminal;	FOG: Zn-finger	Fungal Zn(2)-Cys(6) binuclear cluster domain (E-value=8.32e-10); GAL4-like Zn2Cys6 binuclear cluster DNA-binding domain (E-value=1.23e-08); GAL4-like Zn(II)2Cys6 binuclear cluster DNA-binding domain (E-value=3.42e-08); Zinc-finger double domain (E-value=2.88e-06); fungal transcription factor regulatory middle homology region (E-value=3.36e-05); Fungal specific transcription factor domain (E-value…	Dothistroma septosporum	transcriptional regulator-like protein	1479	0	0.76	0.84	EME39777.1
									Sphaerulina musiva	hypothetical protein	1395	0	0.74	0.84	EMF09022.1
									Baudoinia panamericana	hypothetical protein	1389	0	0.7	0.8	XP_007672742.1
									Zymoseptoria tritici	hypothetical protein	1320	0	0.68	0.78	XP_003848334.1
									Aureobasidium melanogenum	transcription factor Cmr1	1243	0	0.63	0.75	KEQ67497.1
									Aureobasidium namibiae	transcription factor Cmr1	1237	0	0.64	0.75	XP_013431775.1
									Aureobasidium pullulans	transcription factor Bmr1	1234	0	0.64	0.76	KEQ82753.1
									Aureobasidium subglaciale	hypothetical protein	1223	0	0.62	0.74	XP_013341962.1
									Diplodia seriata	putative transcription factor cmr1	1211	0	0.62	0.73	KKY20158.1
									Macrophomina phaseolina	hypothetical protein	1191	0	0.61	0.73	EKG10627.1
Hypothetical	Genemark.10212_g	179200	XP_007931487.1	scaffold_10:1163976-1165433	None	None	None	None	No hits
Hypothetical	estExt_fgenesh1_pm.C_100093	205264	XP_007931488.1	scaffold_10:1166995-1167727	None	None	None	None	No hits
Hypothetical	estExt_Genemark.C_100166	209161	XP_007931489.1	scaffold_10:1167735-1172803	None	None	None	None	No hits
PKS10-1	estExt_fgenesh1_pg.C_100112	216850	XP_007931490.1	scaffold_10:1172010-1179447	Molecular Function: Catalytic activity; Cofactor binding; Hydrolase activity, acting on ester bonds; Binding. Biological Process: Biosynthesis; Metabolism.	Thiolase-like; Malonyl-CoA ACP transacylase, ACP-binding; Phosphopantetheine-binding; Thioesterase; Malonyl-CoA ACP transacylase, ACP-binding; Thioesterase; Acyl transferase/acyl hydrolase/lysophospholipase; Thiolase-like; Malonyl-CoA ACP transacylase, ACP-binding	Animal-type fatty acid synthase and related proteins	Acyl transferase domain (E-value=0e+00); PKS (E-value=7.89e-174); iterative type I PKS product template domain (E-value=1.04e-136); Beta-ketoacyl synthase (E-value=7.23e-121); Acyl transferase domain (E-value=2.46e-96); Beta-ketoacyl synthase, N-terminal domain (E-value=5.46e-75); polyketide-type polyunsaturated fatty acid synthase PfaA (E-value=9.04e-71); Acyl transferase domain (E-value=2.96e-5…	Dothistroma septosporum	polyketide synthase-like protein	3415	0	0.82	0.89	EME39782.1
									Sphaerulina musiva	ketoacyl-synt-domain-containing protein	3401	0	0.83	0.89	EMF09017.1
									Zymoseptoria tritici	polyketide synthase	3304	0	0.8	0.88	XP_003848644.1
									Zymoseptoria brevis	polyketide synthase like protein	3294	0	0.8	0.88	KJX99881.1
									Cladosporium phlei	non-reducing polyketide synthase	3153	0	0.76	0.85	AFP89389.1
									Aureobasidium melanogenum	polyketide synthase	2992	0	0.73	0.83	KEQ67496.1
									Aureobasidium melanogenum	polyketide synthase	2978	0	0.72	0.83	ALB35145.1
									Aureobasidium pullulans	polyketide synthase	2974	0	0.72	0.83	KEQ82754.1
									Aureobasidium subglaciale	hypothetical protein	2974	0	0.72	0.83	XP_013342153.1
									Aureobasidium namibiae	polyketide synthase	2972	0	0.72	0.83	XP_013432016.1
Molecular chaperone prefoldin	fgenesh1_pm.10_#_96	191128	XP_007931491.1	scaffold_10:1180571-1181468	Biological Process: Protein folding. Cellular Component: Prefoldin complex.	Prefoldin alpha-like; Prefoldin alpha-like	Molecular chaperone Prefoldin, subunit 3	Prefoldin subunit (E-value=2.21e-20); Prefoldin alpha subunit (E-value=1.08e-08)	Dothistroma septosporum	hypothetical protein	272	4e-89	0.85	0.92	EME39784.1
									Sphaerulina musiva	Prefoldin, subunit 3	264	1e-85	0.83	0.88	EMF09016.1
									Neofusicoccum parvum	putative prefoldin subunit 3 protein	255	2e-82	0.79	0.87	XP_007584359.1
									Coniosporium apollinis	hypothetical protein	253	2e-81	0.79	0.88	XP_007780491.1
									Pseudogymnoascus sp. VKM F-4519	hypothetical protein	252	3e-81	0.83	0.92	KFZ16626.1
									Pseudogymnoascus sp. VKM F-103	hypothetical protein	252	4e-81	0.83	0.92	KFY74811.1
									Phaeoacremonium minimum	putative prefoldin subunit 3 protein	252	4e-81	0.83	0.9	XP_007917187.1
									Diplodia seriata	putative prefoldin subunit	251	8e-81	0.79	0.88	KKY20156.1
									Pseudogymnoascus sp. VKM F-4518	hypothetical protein	249	5e-80	0.82	0.92	KFZ02601.1
									Pseudogymnoascus sp. VKM F-4514	hypothetical protein	249	5e-80	0.82	0.92	KFY33038.1
Med14 domain-containing protein	estExt_fgenesh1_pg.C_100114	216851	XP_007931492.1	scaffold_10:1182559-1185854	None	None	Thyroid hormone receptor-associated coactivator complex component (TRAP170)	Mediator complex subunit MED14 (E-value=8.67e-64)	Sphaerulina musiva	MED14-domain-containing protein	821	0	0.43	0.58	EMF09015.1
									Dothistroma septosporum	hypothetical protein	805	0	0.43	0.59	EME39773.1
									Zymoseptoria brevis	putative mediator of rna polymerase II transcription subunit 14 protein	777	0	0.45	0.61	KJX96017.1
									Zymoseptoria tritici	hypothetical protein	776	0	0.46	0.61	XP_003848685.1
									Baudoinia panamericana	hypothetical protein	689	0	0.41	0.57	XP_007672589.1
									Aureobasidium pullulans	MED14-domain-containing protein	516	3e-161	0.34	0.5	KEQ80694.1
									Aureobasidium namibiae	MED14-domain-containing protein	503	3e-156	0.33	0.5	XP_013429888.1
									Aureobasidium subglaciale	hypothetical protein	502	1e-155	0.33	0.49	XP_013344542.1
									Aureobasidium melanogenum	MED14-domain-containing protein	500	2e-155	0.34	0.49	KEQ63855.1
									Macrophomina phaseolina	Mediator complex subunit Med14	468	1e-142	0.32	0.5	EKG10445.1
Atg22-like MFS transporter	estExt_fgenesh1_pm.C_100096	205266	XP_007931493.1	scaffold_10:1187485-1190211	None	None	None	Vacuole effluxer Atg22 like (E-value=1.62e-167); MFS-type transporter, Atg22 family (E-value=2.74e-44)	Sphaerulina musiva	MFS general substrate transporter	822	0	0.78	0.87	EMF09014.1
									Dothistroma septosporum	hypothetical protein	808	0	0.75	0.84	EME39772.1
									Baudoinia panamericana	hypothetical protein	679	0	0.67	0.79	XP_007673131.1
									Coniosporium apollinis	hypothetical protein	654	0	0.62	0.75	XP_007780487.1
									Endocarpon pusillum	Autophagy-related protein	610	0	0.6	0.75	XP_007801853.1
									Verruconis gallopava	hypothetical protein	608	0	0.6	0.72	KIW02873.1
									Byssochlamys spectabilis	PHD finger and JmjC domain protein	607	0	0.58	0.73	GAD98648.1
									Pyrenophora tritici-repentis	conserved hypothetical protein	606	0	0.57	0.71	XP_001936579.1
									Macrophomina phaseolina	Major facilitator superfamily domain general substrate transporter	605	0	0.59	0.7	EKG10446.1
									Pyrenophora teres f. teres	hypothetical protein	603	0	0.55	0.68	XP_003300347.1
Hypothetical	estExt_fgenesh1_pm.C_100097	205267	XP_007931494.1	scaffold_10:1189543-1190211	None	None	None	None	No hits
Hypothetical	Genemark.10218_g	179206	XP_007931495.1	scaffold_10:1190190-1191204	None	None	None	None	No hits
Hypothetical	fgenesh1_pg.10_#_116	200152	XP_007931496.1	scaffold_10:1191228-1192735	None	None	None	None	No hits
Hypothetical	estExt_fgenesh1_kg.C_100037	212538	XP_007931497.1	scaffold_10:1192812-1193723	None	None	None	None	Dothistroma septosporum	hypothetical protein	129	2e-32	0.36	0.52	EME40051.1

## Sheet: PKS10-2 cluster
Description in Figures 3 and 10	Transcript Name	Protein ID	Accession	Location	GO Description	Interpro Description	KOG Description	Domains Identified	Species	Description	Max score	E-value	Percent Identity	Percent Similarity	Accession
Hypothetical	Genemark.10055_g	179043	XP_007931357.1	scaffold_10:138403-148582	None	None	None	None	No hits
Hypothetical	Mycfi1.fgenesh1_pg.C_scaffold_29000111	84398	XP_007931358.1	scaffold_10:148573-149615	None	None	None	Domain of unknown function (DUF3328) (E-value=9.54e-28)	Zymoseptoria brevis	hypothetical protein	356	1e-118	0.55	0.7	KJX94933.1
									Zymoseptoria tritici	hypothetical protein	192	3e-57	0.76	0.85	XP_003851194.1
									Dothistroma septosporum	hypothetical protein	166	4e-46	0.42	0.6	EME42939.1
									Sphaerulina musiva	hypothetical protein	159	2e-42	0.32	0.51	EMF16824.1
									Zymoseptoria brevis	hypothetical protein	127	4e-30	0.3	0.49	KJY02139.1
									Pseudocercospora fijiensis	hypothetical protein	122	2e-29	0.36	0.52	XP_007932206.1
									Pseudocercospora fijiensis	hypothetical protein	104	5e-23	0.35	0.51	XP_007930663.1
									Zymoseptoria brevis	hypothetical protein	105	2e-22	0.28	0.45	KJX93188.1
									Zymoseptoria tritici	hypothetical protein	102	2e-22	0.33	0.47	XP_003856893.1
									Zymoseptoria brevis	hypothetical protein	99.4	2e-20	0.27	0.48	KJX92919.1
Hypothetical	Mycfi1.fgenesh1_pg.C_scaffold_29000110	84397	XP_007931359.1	scaffold_10:150419-150837	None	None	None	None	Shrimp white spot syndrome virus	wsv178	42.4	0.04	0.31	0.31	AAL33182.1
									White spot syndrome virus	Orf94	42.4	0.043	0.31	0.31	AEK82136.1
									White spot syndrome virus	Orf94	42.4	0.044	0.31	0.31	AEK82137.1
Hypothetical	estExt_Genemark.C_100010	209112	XP_007931360.1	scaffold_10:150866-152648	None	None	None	None	No hits
Cytochrome P450	Mycfi1.e_gw1.29.250.1	44990	XP_007931281.1	scaffold_10:152943-154757	Molecular Function: Monooxygenase activity; Heme binding; Iron ion binding. Biological Process: Electron transport	Cytochrome P450; Cytochrome P450, E-class, group I; Cytochrome P450; Cytochrome P450, E-class, group I; Cytochrome P450; Cytochrome P450, E-class, group I; Cytochrome P450; Cytochrome P450, E-class, group I	Cytochrome P450 CYP4/CYP19/CYP26 subfamilies	Cytochrome P450 (E-value=5.36e-52); Cytochrome P450 (E-value=2.21e-33); carotene beta-ring hydroxylase (E-value=6.97e-18); epsilon-ring hydroxylase (E-value=1.07e-17); Cytochrome P450, cyclodipeptide synthase-associated (E-value=1.07e-03)	Zymoseptoria tritici	putative P450 monooxygenase	501	5e-168	0.47	0.66	XP_003850666.1
									Zymoseptoria brevis	Cytochrome P450 monooxygenase like protein	497	1e-166	0.47	0.65	KJX94934.1
									Baudoinia panamericana	hypothetical protein	451	1e-148	0.45	0.61	XP_007678934.1
									Dothistroma septosporum	Cytochrome P450-like protein	445	1e-146	0.43	0.61	EME43699.1
									Pseudocercospora fijiensis	hypothetical protein	444	8e-146	0.43	0.6	XP_007927482.1
									Pseudocercospora fijiensis	hypothetical protein	433	1e-142	0.44	0.61	XP_007925972.1
									Pseudocercospora fijiensis	hypothetical protein	432	1e-141	0.43	0.59	XP_007925744.1
									Sphaerulina musiva	Cytochrome P450 monooxygenase	426	2e-139	0.43	0.6	EMF14435.1
									Dothistroma septosporum	hypothetical protein	425	7e-139	0.41	0.6	EME46239.1
									Zymoseptoria tritici	putative P450 monooxygenase	418	3e-136	0.42	0.57	XP_003848197.1
Oxidoreductase/Ketopantoate reductase	Mycfi1.fgenesh1_pg.C_scaffold_29000108	84395	XP_007931361.1	scaffold_10:155145-156239	Molecular Function: Catalytic activity; NADPH binding; Binding; Oxidoreductase activity. Biological Process: Metabolism	NAD(P)-binding; Ketopantoate reductase ApbA/PanE, C-terminal; NAD(P)-binding; Ketopantoate reductase ApbA/PanE, C-terminal; 6-phosphogluconate dehydrogenase, C-terminal-like; NAD(P)-binding	None	Ketopantoate reductase (E-value=3.32e-43); 2-dehydropantoate 2-reductase (E-value=1.07e-36); 2-dehydropantoate 2-reductase (E-value=1.25e-35); Ketopantoate reductase PanE/ApbA C terminal (E-value=8.60e-26); Ketopantoate reductase PanE/ApbA (E-value=6.25e-19)	Aureobasidium namibiae	2-dehydropantoate 2-reductase	200	7e-57	0.35	0.51	XP_013425326.1
									Aureobasidium subglaciale	hypothetical protein	198	4e-56	0.34	0.51	XP_013345260.1
									Aureobasidium melanogenum	hypothetical protein	196	3e-55	0.34	0.51	KEQ66848.1
									Aspergillus rambellii	hypothetical protein	195	7e-55	0.36	0.5	KKK18666.1
									Aspergillus lentulus	2-dehydropantoate 2-reductase	188	6e-53	0.35	0.52	GAQ04130.1
									Aureobasidium pullulans	6-phosphogluconate dehydrogenase C-terminal domain-like protein	189	1e-52	0.35	0.5	KEQ89518.1
									Botrytis cinerea	putative 2-dehydropantoate 2- protein	186	3e-52	0.37	0.5	EMR89500.1
									Aspergillus ochraceoroseus	hypothetical protein	187	6e-52	0.34	0.48	KKK14340.1
									Aspergillus niger	2-dehydropantoate 2-reductase family protein	184	2e-51	0.33	0.54	XP_001398578.1
									Aspergillus terreus	predicted protein	186	2e-51	0.34	0.46	XP_001217373.1
NRPS	gw1.10.3.1	93888	XP_007931362.1	scaffold_10:156349-164463	Molecular Function: Catalytic activity; Cofactor binding; Ligase Activity. Biological Process: Metabolism.	AMP-dependent synthetase and ligase; Phosphopantetheine-binding; Amino acid adenylation; AMP-dependent synthetase and ligase	Non-ribosomal peptide synthetase/alpha-aminoadipate reductase and related enzymes	Peptide synthase (E-value=0e+00); Adenylation domain of siderophore-synthesizing nonribosomal peptide synthetases (E-value=1.73e-139); Adenylation domain (E-value=4.31e-132); NRPS component F (E-value=4.71e-123); Amino acid adenylation domain (E-value=5.78e-115); Amino acid adenylation domain (E-value=7.87e-105); AMP-binding enzyme (E-value=2.03e-96); Peptide synthase (E-value=6.61e-89); AMP-bind…	Rosellinia necatrix	putative non-ribosomal peptide synthetase	1655	0	0.43	0.6	GAP84691.1
									Xylaria sp. BCC 1067	bassianolide synthetase	1639	0	0.43	0.61	ABR28366.2
									Aureobasidium pullulans	aureobasidin A1 biosynthesis complex	1627	0	0.4	0.56	ACJ04424.1
									Trichoderma virens	non-ribosomal peptide synthetase	1603	0	0.42	0.6	XP_013954125.1
									Trichoderma gamsii	enniatin synthase	1602	0	0.41	0.59	KUF01801.1
									Trichoderma atroviride	non-ribosomal peptide synthetase	1600	0	0.41	0.59	XP_013938832.1
									Hirsutella minnesotensis	enniatin synthase	1557	0	0.41	0.58	KJZ71937.1
									Torrubiella hemipterigena	hypothetical protein	1550	0	0.41	0.58	CEJ80096.1
									Fusarium oxysporum f. sp. cubense tropical race 4	enniatin synthase	1545	0	0.41	0.58	EXL90988.1
									Colletotrichum sublineola	putative AMP-binding enzyme	1542	0	0.38	0.54	KDN70282.1
Dehydrogenase	Mycfi1.e_gw1.29.194.1	44992	XP_007931282.1	scaffold_10:165295-166284	Molecular Function: Catalytic activity; Binding; Oxidoreductase activity. Biological Process: Metabolism.	NAD(P)-binding; NAD(P)-binding; Short-chain dehydrogenase/reductase SDR; Glucose/ribitol dehydrogenase; Short-chain dehydrogenase/reductase SDR; Glucose/ribitol dehydrogenase; NAD(P)-binding	Dehydrogenases with different specificities (related to short-chain alcohol dehydrogenases)	Retinol dehydrogenase, Light dependent Protochlorophyllide (E-value=5.36e-47); short chain dehydrogenase (E-value=1.07e-35); short chain dehydrogenase (E-value=5.61e-21); NAD(P)-dependent dehydrogenase, short-chain alcohol dehydrogenase family (E-value=3.66e-18); 3-hydroxybutyrate dehydrogenase (E-value=1.55e-11); light-dependent protochlorophyllide reductase (E-value=3.12e-11); short chain dehyd…	Aspergillus clavatus	conserved hypothetical protein	282	3e-89	0.51	0.66	XP_001273835.1
									Pseudogymnoascus sp. VKM F-4518	hypothetical protein	279	5e-88	0.5	0.66	KFY83834.1
									Macrophomina phaseolina	Short-chain dehydrogenase/reductase SDR	279	6e-88	0.52	0.66	EKG22232.1
									Pseudogymnoascus sp. VKM F-4514	hypothetical protein	278	1e-87	0.5	0.65	KFY46456.1
									Pseudogymnoascus sp. VKM F-4281	hypothetical protein	276	8e-87	0.49	0.65	KFY31750.1
									Diplodia seriata	putative short-chain dehydrogenase	274	274	0.49	0.64	KKY26120.1
									Fusarium oxysporum f. sp. vasinfectum	hypothetical protein	273	1e-85	0.49	0.66	EXM19212.1
									Pseudogymnoascus sp. VKM F-3775	hypothetical protein	273	1e-85	0.5	0.66	KFY10675.1
									Tolypocladium ophioglossoides	putative oxidoreductase	272	2e-85	0.49	0.64	KND88382.1
									Macrophomina phaseolina	Short-chain dehydrogenase/reductase SDR	272	4e-85	0.49	0.66	EKG17192.1
PKS10-2	Mycfi1.e_gw1.29.142.1	44966	XP_007931278.1	scaffold_10:174642-182868	Molecular Function: Catalytic activity; Cofactor binding; Binding. Biological Process: Metabolism	NAD(P)-binding; Thiolase-like; Malonyl-CoA ACP transacylase, ACP-binding; Phosphopantetheine-binding; NAD(P)-binding; Malonyl-CoA ACP transacylase, ACP-binding; NAD(P)-binding; Acyl transferase/acyl hydrolase/lysophospholipase; Thiolase-like; Malonyl-CoA ACP transacylase	Animal-type fatty acid synthase and related proteins	Acyl transferase domain (E-value=0e+00); PKS (E-value=1.27e-180); Beta-ketoacyl synthase (E-value=2.00e-116); Acyl transferase domain (E-value=1.07e-99); Beta-ketoacyl synthase, N-terminal domain (E-value=6.23e-70); Polyketide-type polyunsaturated fatty acid synthase PfaA (E-value=3.50e-54); Acyl transferase domain (E-value=2.12e-53); Ketoreductase domain (E-value=8.66e-44); Ketoreductase domain …	Aspergillus nomius	hypothetical protein	1491	0	0.44	0.6	KNG90368.1
									Phialocephala scopiformis	hypothetical protein	1237	0	0.35	0.49	KUJ20850.1
									Setosphaeria turcica	hypothetical protein	1035	0	0.32	0.48	XP_008026829.1
									Grosmannia clavigera	polyketide synthase	978	0	0.36	0.51	XP_014172240.1
									Glarea lozoyensis	Thiolase-like protein	956	0	0.43	0.58	XP_008080161.1
									Oidiodendron maius Zn	hypothetical protein	950	0	0.44	0.6	KIM95579.1
									Glarea lozoyensis	Thiolase-like protein	936	0	0.3	0.47	XP_008086612.1
									Aureobasidium subglaciale	hypothetical protein	926	0	0.43	0.59	XP_013341699.1
									Aureobasidium pullulans	ketoacyl-synt-domain-containing protein	915	0	0.43	0.58	KEQ83629.1
									Phaeomoniella chlamydospora	putative lovastatin nonaketide synthase	897	0	0.42	0.57	KKY22771.1
Monooxygenase	e_gw1.10.170.1	145864	XP_007931278.1	scaffold_10:183070-184977	None	None	Flavin-containing monooxygenase	Predicted flavoprotein CzcO associated with the cation diffusion facilitator CzcD (E-value=9.15e-32); Pyridine nucleotide-disulphide oxidoreductase (E-value=1.09e-17); flavin-dependent oxidoreductase, MSMEG_0569 family (E-value=2.74e-10); flavin-binding monooxygenase-like (E-value=3.84e-09); flavin-containing monooxygenase FMO GS-OX (E-value=2.14e-03)	Aspergillus nomius	hypothetical protein	538	0	0.5	0.65	KNG90321.1
									Pseudogymnoascus sp. VKM F-3775	hypothetical protein	511	3e-170	0.45	0.63	KFY28747.1
									Talaromyces marneffei	dimethylaniline monooxygenase, putative	384	6e-121	0.36	0.56	XP_002152962.1
									Rhinocladiella mackenziei	hypothetical protein	382	3e-120	0.37	0.57	XP_013276556.1
									Oidiodendron maius Zn	hypothetical protein	377	1e-118	0.37	0.56	KIN05354.1
									Aspergillus lentulus	uncharacterized monooxygenase	372	1e-116	0.36	0.56	GAQ12337.1
									Talaromyces marneffei	putative flavin-containing monooxygenase 1	382	1e-116	0.36	0.56	KFX41170.1
									Talaromyces stipitatus	dimethylaniline monooxygenase, putative	371	3e-116	0.35	0.56	XP_002480266.1
									Penicillium italicum	hypothetical protein	370	4e-116	0.36	0.56	KGO77074.1
									Talaromyces stipitatus	monooxygenase, putative	370	5e-116	0.35	0.57	XP_002482122.1
Cytochrome P450	Mycfi1.e_gw1.29.34.1	44970	XP_007931280.1	scaffold_10:185482-187264	Molecular Function: Monooxygenase activity; Heme binding; Iron ion binding. Biological Process: Electron transport.	Cytochrome P450, E-class, group IV; Cytochrome P450; Cytochrome P450, E-class, group IV; Cytochrome P450; Cytochrome P450, E-class, group IV; Cytochrome P450; Cytochrome P450, E-class, group IV; Cytochrome P450	Cytochrome P450	Cytochrome P450 (E-value=9.95e-24); Cytochrome P450 (E-value=1.16e-14); cytochrome P450 (E-value=3.37e-09); cytochrome P450, cyclodipeptide synthase-associated (E-value=4.68e-04)	Marssonina brunnea f. sp. 'multigermtubi' MB	hypothetical protein	335	5e-104	0.39	0.58	XP_007288760.1
									Phialocephala scopiformis	CYP-42 P450 monooxygenase	332	7e-104	0.38	0.6	KUJ15176.1
									Pseudocercospora fijiensis	hypothetical protein	303	2e-92	0.36	0.58	XP_007930363.1
									Zymoseptoria tritici	putative P450 monooxygenase	296	1e-89	0.36	0.55	XP_003849820.1
									Pseudocercospora fijiensis	hypothetical protein	286	6e-87	0.37	0.6	XP_007930761.1
									Emmonsia crescens	hypothetical protein	266	1e-78	0.34	0.54	KKZ59939.1
									Emmonsia parva	hypothetical protein	263	4e-77	0.35	0.53	KLJ11186.1
									Blastomyces dermatitidis	cytochrome P450	262	8e-77	0.34	0.53	EGE79707.1
									Blastomyces gilchristii	cytochrome P450	262	8e-77	0.34	0.53	XP_002625800.1
									Blastomyces dermatitidis	hypothetical protein	261	1e-76	0.34	0.53	EQL30752.1
Hypothetical	fgenesh1_pm.10_#_9	191041	XP_007931364.1	scaffold_10:199356-200357	None	None	None	HAD-superfamily subfamily IB hydrolase, TIGR01490 (E-value=3.44e-04)	Stemphylium lycopersici	phosphorylcholine phosphatase	462	2e-159	0.73	0.83	KNG48035.1
									Phialophora attae	hypothetical protein	455	9e-157	0.71	0.83	KPI40914.1
									Pyrenophora tritici-repentis	phosphorylcholine phosphatase	448	6e-154	0.69	0.82	XP_001930739.1
									Bipolaris zeicola	hypothetical protein	447	9e-154	0.69	0.81	XP_007709334.1
									Leptosphaeria maculans	similar to Twin-arginine translocation pathway signal	447	9e-154	0.69	0.82	XP_003839491.1
									Bipolaris sorokiniana	hypothetical protein	447	1e-153	0.69	0.81	XP_007700436.1
									Bipolaris oryzae	hypothetical protein	446	3e-153	0.68	0.81	XP_007685335.1
									Bipolaris maydis	hypothetical protein	444	2e-152	0.68	0.81	XP_014078596.1
									Zymoseptoria tritici	hypothetical protein	442	2e-151	0.69	0.8	XP_003852422.1
									Sphaerulina musiva	phosphorylcholine phosphatase	436	3e-149	0.68	0.8	EMF10158.1
Hypothetical	Genemark.10068_g	179056	XP_007931365.1	scaffold_10:210306-212723	None	None	None	None	No hits
Phosphoprotein	Mycfi1.fgenesh1_pm.C_scaffold_29000036	65505	XP_007931344.1	scaffold_10:213632-214419	None	None	Phosphoprotein/predicted coiled-coil protein	Casein kinase substrate phosphoprotein PP28 (E-value=1.63e-13)	Baudoinia panamericana	hypothetical protein	193	1e-56	0.69	0.77	XP_007672827.1
									Sphaerulina musiva	hypothetical protein	190	1e-55	0.74	0.83	EMF08912.1
									Dothistroma septosporum	hypothetical protein	186	5e-54	0.73	0.82	EME40373.1
									Zymoseptoria brevis	casein kinase substrate phosphoprotein pp28	177	2e-50	0.66	0.77	KJX95198.1
									Zymoseptoria tritici	hypothetical protein	172	2e-48	0.65	0.76	XP_003848691.1
									Aureobasidium melanogenum	hypothetical protein	156	1e-42	0.58	0.72	KEQ67415.1
									Macrophomina phaseolina	hypothetical protein	156	1e-42	0.61	0.73	EKG10740.1
									Aureobasidium pullulans	hypothetical protein	152	3e-41	0.58	0.7	KEQ82783.1
									Aureobasidium namibiae	hypothetical protein	150	2e-40	0.58	0.7	XP_013423578.1
									Neofusicoccum parvum	putative mfs monocarboxylate transporter protein	150	3e-40	0.57	0.7	XP_007581216.1
Hypothetical	Genemark.10070_g	179058	XP_007931366.1	scaffold_10:214509-215109	Molecular Function: glycerol-3-phosphate dehydrogenase activity. Biological Process: glycerol-3-phosphate metabolism. Cellular Component: glycerol-3-phosphate dehydrogenase complex.	FAD-dependent glycerol-3-phosphate dehydrogenase; FAD-dependent glycerol-3-phosphate dehydrogenase; FAD-dependent glycerol-3-phosphate dehydrogenase	None	None	No hits
Hypothetical	Genemark.10071_g	179059	XP_007931367.1	scaffold_10:215136-216074	Molecular Function: Protein binding.	BTB/POZ-like; BTB/POZ fold	None	BTB/POZ domain (E-value=2.16e-09); Broad-Complex, Tramtrack and Bric a brac (E-value=1.39e-07)	Sphaerulina musiva	POZ domain-containing protein	73.2	7e-12	0.3	0.44	EMF08911.1
									Chaetomium globosum	hypothetical protein	62.4	2e-07	0.25	0.41	XP_001222442.1
									Dothistroma septosporum	hypothetical protein	58.9	2e-06	0.28	0.44	EME45280.1
									Fusarium verticillioides	hypothetical protein	57.4	2e-06	0.27	0.47	EWG54753.1
									Dothistroma septosporum	hypothetical protein	57	3e-06	0.25	0.43	EME43757.1
									Gaeumannomyces graminis var. tritici	hypothetical protein	55.8	7e-06	0.27	0.46	XP_009220288.1
									Fusarium oxysporum Fo5176	hypothetical protein	57	1e-05	0.29	0.51	EGU76484.1
									Parastagonospora nodorum	hypothetical protein	57	1e-05	0.28	0.45	XP_001793198.1
									Fusarium oxysporum f. sp. melonis	hypothetical protein	55.8	1e-05	0.39	0.54	EXK28679.1
									Beauveria bassiana	hypothetical protein	55.5	2e-05	0.39	0.52	KGQ10975.1
