# Supplementary material for: Bioinformatics Prediction of Polyketide Synthase Gene Clusters from Mycosphaerella fijiensis
Source: PLoS One. 2016 Jul 7;11(7):e0158471. doi: 10.1371/journal.pone.0158471 (PMC4936691; doi:10.1371/journal.pone.0158471)
Supplement: S8 Table — For the M. fijiensis PKS2-1, PKS8-4, and PKS10-2 gene clusters, orthologous gene clusters were identified from M. musicola and M. eumusae. Conserved domains were predicted from each protein encoded by genes in the M. musicola or M. eumusae gene clusters. The table indicates the NCBI accession number for each predicted protein, the JGI protein ID, the location of the gene on the scaffold, the description of the protein in Figs 8–10, and the conserved domains of each protein as predicted by the Conserved Domain Database. Each tab shows the results for a different biosynthetic cluster. A) PKS2-1 orthologous cluster in M. musicola; B) PKS2-1 orthologous cluster in M. eumusae; C) PKS8-4 orthologous cluster in M. musicola; D) PKS10-2 orthologous cluster in M. musicola; E) PKS10-2 orthologous cluster in M. eumusae. (XLS) [file pone.0158471.s009.xls]

## Sheet: Table legend
S8 Table. Conserved domains for orthologs to proteins encoded by PKS2-1, PKS8-4, and PKS10-2 gene clusters in Mycosphaerella species. For the M. fijiensis PKS2-1, PKS8-4, and PKS10-2 gene clusters, orthologous gene clusters were identified from M. musicola and M. eumusae. Conserved domains were predicted from each protein encoded by genes in the M. musicola or M. eumusae gene clusters. The table …

## Sheet: S8A Table
S8A Table
Mycosphaerella musicola PKS2-1 biosynthetic cluster
NCBI accession	Protein ID	Scaffold	Start	Stop	Description of protein encoded by gene in figure	Conserved domains
KXT11732.1	AC579_5036	LFZO01000184.1	20652	20132	Mitochondrial ribosomal protein-like	mitochondrial ribosomal protein (MRP) S6 (E-value=8.76e-38); ribosomal protein S6 (E-value=2.19e-15); ribosomal protein S6 (E-value=8.09e-13); ribosomal protein S6 (E-value=7.09e-10); 30S ribosomal protein S6 (E-value=1.28e-09)
KXT11736.1	AC579_5032	LFZO01000184.1	20758	29910	Glycine cleavage system protein H	glycine cleavage system protein H (E-value=3.64e-57); Glycine cleavage H-protein (E-value=2.43e-43); glycine cleavage system H protein (lipoate-binding) (E-value=1.64e-50); glycine cleavage H-protein (E-value=6.99e-48); glycine cleavage system H protein (E-value=2.72e-42)
KXT11741.1	AC579_5028	LFZO01000184.1	30410	31224	Oxidoreductase	oxidoreductase (E-value=3.96e-09); retinol dehydrogenase (retinol-DH), light dependent protochlorophyllide (E-value=4.56e-07); short chain dehydrogenase (E-value=4.17e-04)
KXT11733.1	AC579_5037	LFZO01000184.1	34222	30578	MFS transporter	drug resistance transporter, EmrB/QacA subfamily (E-value=2.93e-34); Major Facilitator Superfamily (E-value=3.35e-22); Major Facilitator Superfamily (E-value=6.50e-17); putative transporter (E-value=9.07e-17); multidrug resistance protein (6.05e-12); MFS family permease (E-value=1.97e-08)
KXT11735.1	AC579_5031	LFZO01000184.1	35254	36288	Transcription factor	GAL4-like Zn2Cys6 binuclear cluster DNA-binding domain (E-value=1.05e-04
KXT11734.1	AC579_5030	LFZO01000184.1	46928	47653	Serine hydrolase	Serine hydrolase (FSH1) (E-value=1.61e-42); Predicted esterase (E-value=3.14e-11); alpha/beta hydrolase family (E-value=4.78e-04)
KXT11738.1	AC579_5038	LFZO01000184.1	47062	36709	PKS	Polyketide synthases (E-value=0e+00); Acyl transferase domain (E-value=0e+00); Beta-ketoacyl synthase (E-value=2.27e-139); Acyl transferase domain (E-value=6.88e-104); Beta-ketoacyl synthase, N-terminal domain (E-value=9.04e-76); polyketide-type polyunsaturated fatty acid synthase PfaA (E-value=2.87e-70); Ketoreductase domain (E-value=2.45e-68); Ketoreductase domain (E-value=3.20e-62); Acyl trans…
KXT11743.1	AC579_5026	LFZO01000184.1	48859	50503	Beta, beta-carotene 15,15’-dioxygenase-like	Retinal pigment epithelial membrane protein (E-value=2.03e-119); Carotenoid cleavage dioxygenase or a related enzyme (E-value=2.89e-45); 9-cis-epoxycarotenoid dioxygenase NCED (E-value=2.21e-18); carotenoid 9,10(9',10')-cleavage dioxygenase (E-value=2.05e-16)
KXT11742.1	AC579_5027	LFZO01000184.1	50923	54278	Monooxygenase	Predicted flavoprotein CzcO associated with the cation diffusion facilitator CzcD (E-value=2.27e-59); Alcohol acetyltransferase (E-value=3.07e-25); Flavin-binding monooxygenase-like (E-value=1.75e-10); pyridine nucleotide-disulphide oxidoreductase (E-value=3.87e-09); flavin-binding monooxygenase FMO GS-OX (E-value=8.94e-06); NAD(P)-binding Rossmann-like domain (E-value=2.30e-03);
KXT11748.1	AC579_5042	LFZO01000184.1	56194	54515	Phosphatase	Protein-tyrosine phosphatase (E-value=6.61e-14); Protein tyrosine phosphatase, catalytic domain motif (E-value=2.28e-10); dual specificity phosphatase, catalytic domain; Ser/Thr and Tyr protein phosphatases (E-value=3.00e-09); dual specificity phosphatase; Ser/Thr and Tyr protein phosphatases (E-value=2.29e-06); Protein-tyrosine phosphatase (E-value=5.50e-05); protein tyrosine phosphatase (E-valu…
KXT11737.1	AC579_5033	LFZO01000184.1	56473	57683	SNARE motif-containing	SNARE motif of GS27 (E-value=1.31e-21); Snare region anchored in the vesicle membrane C-terminus (E-value=8.75e-10)

## Sheet: S8B Table
S8B Table
Mycosphaerella eumusae PKS2-1 biosynthetic cluster
NCBI accession	Protein ID	Scaffold	Start	Stop	Description of protein encoded by gene in figure	Conserved domains
KXT02188.1	AC578_5949	LFZN01000045.1	72482	68766	SNARE motif-containing	SNARE motif of GS27 (E-value=2.82e-22); Snare region anchored in the vesicle membrane C-terminus (E-value=6.85e-10)
KXT02133.1	AC578_5931	LFZN01000045.1	72715	74394	Phosphatase	Protein-tyrosine phosphtase (E-value=1.76e-13); Protein tyrosine phosphatase, catalytic domain motif (E-value=3.94e-10); dual specificity phosphatase, catalytic domain (E-value=3.00e-09); dual specificity phosphatase (DSP) (E-value=2.29e-06); Protein tyrosine phosphatase, catalytic domain (E-value=4.11e-05); Protein-tyrosine phosphatase (E-value=4.38e-05); protein tyrosine phosphatase (E-value=1.…
KXT02143.1	AC578_5952	LFZN01000045.1	76701	74928	Monooxygenase	Predicted flavoprotein CzcO associated with the cation diffusion facilitator CzcD (E-value=4.58e-73); Flavin-binding monooxygenase-like (E-value=6.76e-18); Pyridine nucleotide-disulphide oxidoreductase (E-value=3.57e-14); flavin-containing monooxygenase FMO GS-OX (E-value=1.22e-09)
KXT02146.1	AC578_5955	LFZN01000045.1	78799	77156	Beta, beta-carotene 15,15’-dioxygenase-like	Retinal pigment epithelial membrane protein (E-value=8.83e-118); carotenoid cleavage dioxygenase or a related enzyme (E-value=3.16e-46); carotenoid 9,10(9',10')-cleavage dioxygenase (E-value=2.14e-16); 9-cis-epoxycarotenoid dioxygenase NCED (E-value=2.77e-16)
KXT02179.1	AC578_5964	LFZN01000045.1	81132	80155	Serine hydrolase	Serine hydrolase (FSH1) (E-value=3.72e-44); Predicted esterase (E-value=8.73e-13); alpha/beta hydrolase family (E-value=5.13e-07)
KXT02159.1	AC578_5945	LFZN01000045.1	81177	82335	Serine hydrolase	Serine hydrolase (FSH1) (E-value=1.58e-15)
KXT02132.1	AC578_5930	LFZN01000045.1	82420	90721	PKS	Polyketide synthase (E-value=0e+00); Acyl transferase domain (E-value=0e+00); Beta-ketoacyl synthase (E-value=1.43e-139); Acyl transferase domain (E-value=1.36e-102); Beta-ketoacyl synthase, N-terminal domain (E-value=2.92e-76); polyketide-type polyunsaturated fatty acid synthase PfaA (E-value=2.31e-71); Ketoreductase domain (E-value=1.40e-67); Ketoreductase domain (E-value=1.19e-60); Acyl transf…
KXT02172.1	AC578_5925	LFZN01000045.1	91741	97630	MFS transporter	drug resistance transporter, EmrB/QacA subfamily (E-value=7.15e-37); Major Facilitator Superfamily (MFS) (E-value=1.39e-20); Major Facilitator Superfamily (E-value=5.02e-16); putative transporter (E-value=6.97e-16); Multidrug resistance protein (E-value=6.10e-12); MFS family permease (E-value=1.92e-06)
KXT02187.1	AC578_5968	LFZN01000045.1	93063	92062	Transcription factor	GAL4-like Zn2Cys6 binuclear cluster DNA-binding domain (E-value=3.57e-05); GAL4-like Zn(II)2Cys6 (or C6 zinc) binuclear cluster DNA-binding domain (E-value=1.30e-05); Fungal Zn(2)-Cys(6) binuclear cluster domain (E-value=8.01e-04)
KXT02178.1	AC578_5965	LFZN01000045.1	103191	98872	Hypothetical	No conserved domains
KXT02139.1	AC578_5934	LFZN01000045.1	103448	105323	Hypothetical	No conserved domains
KXT02181.1	AC578_5966	LFZN01000045.1	105845	103448	Cutinase	Cutinase (E-value=5.49e-49)
KXT02166.1	AC578_5929	LFZN01000045.1	112218	112696	Mitochondrial ribosomal protein-like	Mitochondrial Ribosomal Protein (MRP) S6 (E-value=7.03e-38); ribosomal protein S6 (E-value=3.81e-15); Ribosomal protein S6 (E-value=9.90e-13); Ribosomal protein S6 (E-value=6.70e-10); 30S ribosomal protein S6 (E-value=1.73e-09)

## Sheet: S8C Table
S8C Table
Mycosphaerella musicola PKS8-4 biosynthetic cluster
NCBI accession	Protein ID	Scaffold	Start	Stop	Description of protein encoded by gene in figure	Conserved domains
KXT12043.1	AC579_4682	LFZO01000168.1	852	3664	Amidase	amidase (E-value=9.71e-75); Asp-tRNAAsn/Glu-tRNAGln amidotransferase A subunit or related amidase (E-value=3.60e-55); amidase (E-value=2.72e-50); aspartyl/glutamyl-tRNA(Asn/Gln) amidotransferase, A subunit (E-value=5.96e-37); amidase (E-value=3.59e-44); allophanate hydrolase (E-value=1.79e-23)
KXT12049.1	AC579_4693	LFZO01000168.1	6347	3815	MEF2	MEF2 (myocyte enhancer factor 2)-like/Type II subfamily of MADS (MCM1, Agamous, Deficiens, and SRF (serum response factor) box family of eukaryotic transcriptional regulators (E-value=3.17e-33); MADS domain (E-value=1.23e-26); SRF-type transcription factor (DNA-binding and dimerization domain) (E-value=4.59e-21); Regulator of arginine metabolism and related MADS box-containing transcription facto…
KXT12059.1	AC579_4694	LFZO01000168.1	19671	8353	PKS	Polyketide synthase (E-value=0e+00); Acyl transferase domain (E-value=0e+00); Beta-ketoacyl synthase (E-value=2.29e-136); Acyl transferase domain (E-value=6.86e-88); Beta-ketoacyl synthase, N-terminal domain (E-value=8.01e-68); polyketide-type polyunsaturated fatty acid synthase PfaA (E-value=1.42e-61); Ketoreductase (E-value=2.01e-56); Ketoreductase domain (E-value=3.61e-51); beta-ketoacyl reduc…
KXT12038.1	AC579_4681	LFZO01000168.1	20006	22194	Cytochrome P450	Cytochrome P450 (E-value=2.05e-41); Cytochrome P450 (E-value=2.80e-19); cytochrome P450 (E-value=2.59e-17); carotene beta-ring hydroxylase (E-value=1.29e-05)
KXT12031.1	AC579_4684	LFZO01000168.1	23139	24314	Short-chain dehydrogenase	retinol dehydrogenase (retinol-DH), light dependent protochlorophyllide (Pchlide) (E-value=3.72e-50); short chain dehydrogenase (E-value=1.31e-27); NAD(P)-dependent dehydrogenase, short-chain alcohol dehydrogenase family (E-value=1.22e-22); short chain dehydrogenase (E-value=4.97e-22); short chain dehydrogenase (E-value=5.50e-13); rhamnulose-1-phosphate aldolase/alcohol dehydrogenase (E-value=2.6…
KXT12055.1	AC579_4696	LFZO01000168.1	25978	26515	Hypothetical/protein kinase	catalytic domain of protein kinases (E-value=1.62e-03)
KXT12048.1	AC579_4698	LFZO01000168.1	26518	26762	Protein kinase	3-deoxy-D-manno-octulosonic acid kinase (E-value=1.19e-06); predicted Ser/Thr protein kinase (E-value=4.44e-03); Aminoglycoside 3'-phosphotransferase and choline kinase family (E-value=7.56e-03); phosphotransferase enzyme family (E-value=9.51e-03)
KXT12054.1	AC579_4697	LFZO01000168.1	27215	28181	Protein kinase	catalytic domain of protein kinases (E-value=1.39e-04); phosphotransferase, alcohol group as acceptor/kinase (E-value=5.75e-04); choline/ethanolamine kinase (E-value=2.30e-03)
KXT12052.1	AC579_4691	LFZO01000168.1	29690	24700	Rab GTPase interacting factor	Rab GTPase interacting factor, Golgi membrane protein (E-value=9.52e-18); Yip1 domain (E-value=3.01e-08)
KXT12046.1	AC579_4688	LFZO01000168.1	30116	30547	Hypothetical	No conserved domains
KXT12053.1	AC579_4690	LFZO01000168.1	30905	31660	HET domain protein	Heterokaryon incompatibility protein (HET) (E-value=5.59e-06)
KXT12050.1	AC579_4692	LFZO01000168.1	35308	31420	Short-chain dehydrogenase	short-chain dehydrogenase (E-value=2.08e-64); classical SDRs (E-value=5.24e-51); NAD(P)-dependent dehydrogenase, short-chain alcohol dehydrogenase family (E-value=2.43e-42); 3-hydroxybutyrate dehydrogenase (E-value=1.47e-31); 3-ketoacyl-(acyl-carrier-protein) reductase (E-value=1.01e-24); enoyl-(acyl carrier protein) reductase (E-value=7.58e-19); short chain dehydrogenase (E-value=4.43e-18); sepi…

## Sheet: S8D Table
S8D Table
Mycosphaerella musicola PKS10-2 biosynthetic cluster
NCBI accession	Protein ID	Scaffold	Start	Stop	Description of protein encoded by gene in figure	Conserved domains
KXT10979.1	AC579_5173	LFZO01000228.1	20231	21559	Nucleotide sugar dehydrogenase	nucleotide sugar dehydrogenase (E-value=2.64e-73); UDP-N-acetyl-D-mannosaminuronate dehydrogenase (E-value=1.07e-66); Vi polysaccharide biosynthesis protein TviB (E-value=1.26e-32); UDP-glucose/GDP-mannose dehydrogenase family, NAD binding domain (E-value=2.30e-21); UDP-glucose/GDP-mannose dehydrogenase family, central domain (E-value=1.04e-17); UDP-glucose/GDP-mannose dehydrogenase family, UDP b…
KXT10982.1	AC579_5174	LFZO01000228.1	24158	24766	Hypothetical	No conserved domains
KXT10984.1	AC579_5176	LFZO01000228.1	28445	22494	Cytochrome P450	Cytochrome P450 (E-value=4.24e-47); Cytochrome P450 (E-value=1.13e-32); Domain of unknown function (DUF3328) (E-value=8.16e-27); epsilon-ring hydroxylase (E-value=9.20e-20); carotene beta-ring hydroxylase (E-value=9.56e-20)
KXT10978.1	AC579_5171	LFZO01000228.1	28924	30045	Oxidoreductase/Ketopantoate reductase	Ketopantoate reductase (E-value=1.98e-40); 2-dehydropantoate 2-reductase (E-value=3.29e-40); 2-dehydropantoate 2-reductase (E-value=1.87e-37); Ketopantoate reductase PanE/ApbA C terminal (E-value=6.47e-26); Ketopantoate reductase PanE/ApbA (E-value=1.09e-18)
KXT10983.1	AC579_5177	LFZO01000228.1	40111	30075	NRPS	peptide synthase (E-value=0e+00); Adenylation domain (E-value=3.00e-136); Adenylation domain (E-value=9.86e-136); Non-ribosomal peptide synthetase component F (E-value=1.54e-119); amino acid adenylation domain (E-value=9.74e-118); amino acid adenylation domain (E-value=1.47e-99); AMP-binding enzyme (E-value=5.56e-93); peptide synthase (E-value=6.65e-84); AMP-binding enzyme (E-value=1.58e-82); Non…
KXT10980.1	AC579_5172	LFZO01000228.1	40731	48939	PKS	Polyketide synthase (E-value=0e+00); Acyl transferase domain (E-value=0e+00); Beta-ketoacyl synthase (E-value=6.90e-127); Acyl transferase domain (E-value=1.38e-94); Beta-ketoacyl synthase, N-terminal domain (E-value=1.64e-70); polyketide-type polyunsaturated fatty acid synthase PfaA (E-value=6.37e-60); Ketoreductase (E-value=5.31e-57); Ketoreductase domain (E-value=2.13e-56); Acyl transferase do…
KXT10981.1	AC579_5175	LFZO01000228.1	51275	49141	Monooxygenase	Predicted flavoprotein CzcO associated with the cation diffusion facilitator CzcD (E-value=3.21e-28); Pyridine nucleotide-disulphide oxidoreductase (E-value=3.57e-16); Flavin-binding monooxygenase-like (E-value=4.82e-10); flavin-dependent oxidoreductase, MSMEG_0569 family (E-value=4.79e-07)

## Sheet: S8E Table
S8E Table
Mycosphaerella eumusae PKS10-2 biosynthetic cluster
NCBI accession	Protein ID	Scaffold	Start	Stop	Description of protein encoded by gene in figure	Conserved domains
KXS98337.1	AC578_4672	LFZN01000115.1	137694	140629	Phosphoprotein	Casein kinase substrate phosphoprotein PP28 (E-value=7.85e-17)
KXS98403.1	AC578_4689	LFZN01000115.1	141357	142816	Hypothetical	No conserved domains
KXS98401.1	AC578_4681	LFZN01000115.1	146721	144977	Cytochrome P450	Cytochrome P450 (E-value=3.22e-14); Cytochrome P450 (E-value=3.38e-09); ent-kaurenoic acid oxidase (E-value=3.97e-07)
KXS98404.1	AC578_4688	LFZN01000115.1	147252	148998	Monoogyenase	Predicted flavoprotein CzcO associated with the cation diffusion facilitator CzcD (E-value=1.66e-27); Pyridine nucleotide-disulphide oxidoreductase (E-value=7.76e-17); Flavin-binding monooxygenase-like (E-value=2.80e-09); flavin-dependent oxidoreductase, MSMEG_0569 family (E-value=1.67e-08); protoporphyrinogen oxidase (E-value=9.21e-03)
KXS98395.1	AC578_4687	LFZN01000115.1	155241	149382	Partial PKS	Polyketide synthase dehydratase (E-value=7.09e-49); Ketoreductase (E-value=2.44e-48); Ketoreductase domain (E-value=1.01e-46); Acyl transferase domain (E-value=7.09e-43); short chain dehydrogenase (E-value=4.90e-39); beta-ketoacyl reductase (E-value=7.46e-39); Acyl transferase domain (E-value=3.96e-29); Dehydratase domain (E-value=8.08e-27); Acyl transferase domain (E-value=4.86e-21); enoyl reduc…
KXS98397.1	AC578_4685	LFZN01000115.1	157591	155378	Partial PKS	Polyketide synthase (E-value=0e+00); Acyl transferase domain (E-value=7.30e-160); Beta-ketoacyl synthase (E-value=8.59e-128); Beta-ketoacyl synthase, N-terminal domain (E-value=2.07e-64); polyketide-type polyunsaturated fatty acid synthase PfaA (E-value=1.16e-45); Acyl transferase domain (E-value=1.20e-26); 3-oxoacyl-acyl carrier protein synthase (E-value=3.92e-21); Acyl transferase domain (E-val…
KXS98362.1	AC578_4693	LFZN01000115.1	158173	159168	Dehydrogenase	retinol dehydrogenase (retinol-DH), light dependent protochlorophyllide (Pchlide) (E-value=1.17e-56); short chain dehydrogenase (E-value=2.14e-39); short chain dehydrogenase (E-value=2.22e-22); NAD(P)-dependent dehydrogenase, short-chain alcohol dehydrogenase family (E-value=1.33e-20); light-dependent protochlorophyllide reductase (E-value=8.01e-17); 3-hydroxybutyrate dehydrogenase (E-value=4.32e…
KXS98356.1	AC578_4676	LFZN01000115.1	159391	167870	NRPS	Peptide synthase (E-value=0e+00); Adenylation domain (E-value=1.23e-136); Adenylation domain (E-value=1.04e-130); Non-ribosomal peptide synthetase component F (E-value=3.96e-116); amino acid adenylation domain (E-value=3.56e-111); amino acid adenylation domain (E-value=3.32e-103); AMP-binding enzyme (E-value=1.08e-91); Peptide synthase (E-value=1.90e-88); AMP-binding enzyme (E-value=2.58e-84); No…
KXS98367.1	AC578_4698	LFZN01000115.1	169355	168243	Oxidoreductase/Ketopantoate reductase	Ketopantoate reductase (E-value=4.84e-44); 2-dehydropantoate 2-reductase (E-value=1.50e-42); 2-dehydropantoate 2-reductase (E-value=5.60e-42); Ketopantoate reductase PanE/ApbA C terminal (E-value=9.29e-27); Ketopantoate reductase PanE/ApbA (E-value=3.06e-19);
KXS98338.1	AC578_4671	LFZN01000115.1	169818	171624	Cytochrome P450	Cytochrome P450 (E-value=9.34e-51); Cytochrome P450 (e-value=2.54e-32); epsilon-ring hydroxylase (E-value=3.16e-19); carotene beta-ring hydroxylase (E-value=2.04e-18)
KXS98360.1	AC578_4691	LFZN01000115.1	171983	173184	Hypothetical	No conserved domains
KXS98363.1	AC578_4694	LFZN01000115.1	175014	176037	Hypothetical with DUF3328 domain	Domain of unknown function (DUF3328) (E-value=2.10e-27)
