# Supplementary material for: Bioinformatics Prediction of Polyketide Synthase Gene Clusters from Mycosphaerella fijiensis
Source: PLoS One. 2016 Jul 7;11(7):e0158471. doi: 10.1371/journal.pone.0158471 (PMC4936691; doi:10.1371/journal.pone.0158471)
Supplement: S9 Table — For each putative polyketide biosynthetic protein sequence from M. fijiensis, the table indicates the ortholog of the sequence in M. musicola or M. eumusae. NCBI accession numbers are shown for the M. fijiensis sequence and its ortholog, as well as the percent identity and similarity of the sequences. Each spreadsheet tab shows the results for a different polyketide biosynthetic cluster. A) PKS2-1 orthologous cluster in M. musicola; B) PKS2-1 orthologous cluster in M. eumusae; C) PKS8-4 orthologous cluster in M. musicola; D) PKS10-2 orthologous cluster in M. musicola; E) PKS10-2 orthologous cluster in M. eumusae. (XLS) [file pone.0158471.s010.xls]

## Sheet: Table legend
S9 Table. Percent identity and similarity for orthologs of M. fijiensis polyketide biosynthesis proteins. For each putative polyketide biosynthetic protein sequence from M. fijiensis, the table indicates the ortholog of the sequence in M. musicola or M. eumusae. NCBI accession numbers are shown for the M. fijiensis sequence and its ortholog, as well as the percent identity and similarity of the s…

## Sheet: S9A Table
Description of gene	M. fijiensis gene NCBI accession	M. musicola homolog NCBI accession	Percent identity	Percent similarity
MFS transporter	XP_007923909.1	KXT11733.1	0.9	0.95
Transcription factor	XP_007922783.1	KXT11735.1	0.86	0.9
PKS	XP_007922357.1	KXT11738.1	0.94	0.96
Hypothetical/possible hydrolase	XP_007923910.1	-	-	-
Serine hydrolase	XP_007922782.1	KXT11734.1	0.92	0.97
Beta, beta-carotene 15,15'-dioxygenase-like	XP_007922781.1	KXT11743.1	0.9	0.95
Monooxygenase	XP_007923911.1	KXT11742.1	0.8	0.85

## Sheet: S9B Table
Description of gene	M. fijiensis gene NCBI accession	M. eumusae homolog NCBI accession	Percent identity	Percent similarity
MFS transporter	XP_007923909.1	KXT02172.1	0.89	0.94
Transcription factor	XP_007922783.1	KXT02187.1	0.89	0.92
PKS	XP_007922357.1	KXT02132.1	0.94	0.96
Hypothetical/possible hydrolase	XP_007923910.1	KXT02159.1	0.9	0.96
Serine hydrolase	XP_007922782.1	KXT02179.1	0.93	0.98
Beta, beta-carotene 15,15'-dioxygenase-like	XP_007922781.1	KXT02146.1	0.9	0.96
Monooxygenase	XP_007923911.1	KXT02143.1	0.86	0.92

## Sheet: S9C Table
Description of gene	M. fijiensis gene NCBI accession	M. musicola homolog NCBI accession	Percent identity	Percent similarity
PKS	XP_007930394.1	KXT12059.1	0.83	0.89
Enoyl reductase-like/quinone oxidoreductase	XP_007929689.1	-	-	-
Cytochrome p450	XP_007930395.1	KXT12038.1	0.75	0.83
Hypothetical	XP_007930396.1	-	-	-
Hypothetical	XP_007930397.1	-	-	-
Dehydrogenase	XP_007929680.1	KXT12031.1	0.85	0.91
Hypothetical	XP_007930398.1	-	-	-

## Sheet: S9D Table
Description of gene	M. fijiensis gene NCBI accession	M. musicola homolog NCBI accession	Percent identity	Percent similarity
Cytochrome P450	XP_007931281.1	KXT10984.1	0.81	0.88
Oxidoreductase/Ketopantoate reductase	XP_007931361.1	KXT10978.1	0.6	0.7
NRPS	XP_007931362.1	KXT10983.1	0.72	0.82
Dehydrogenase	XP_007931282.1	KXT10983.1	0.77	0.87
PKS	XP_007931278.1	KXT10980.1	0.82	0.88
Monooxygenase	XP_007931363.1	KXT10981.1	0.8	0.86
Cytochrome P450	XP_007931280.1	KXT09331.1	0.71	0.83

## Sheet: S9E Table
Description of gene	M. fijiensis gene NCBI accession	M. eumusae homolog NCBI accession	Percent identity	Percent similarity
Cytochrome P450	XP_007931281.1	KXS98338.1	0.82	0.89
Oxidoreductase/Ketopantoate reductase	XP_007931361.1	KXS98367.1	0.71	0.86
NRPS	XP_007931362.1	KXS98356.1	0.72	0.82
Dehydrogenase	XP_007931282.1	KXS98362.1	0.78	0.87
PKS	XP_007931278.1	KXS98395.1	0.78	0.88
PKS	XP_007931278.1	KXS98397.1	0.85	0.9
Monooxygenase	XP_007931363.1	KXS98404.1	0.85	0.91
Cytochrome P450	XP_007931280.1	KXS98401.1	0.69	0.79
